# Supplementary material for: Protective effect of UDCA against IL-11- induced cardiac fibrosis is mediated by TGR5 signalling
Source: Front Cardiovasc Med. 2024 Dec 3;11:1430772. doi: 10.3389/fcvm.2024.1430772 (PMC11650366; doi:10.3389/fcvm.2024.1430772)
Supplement: Supplementary file 1 [file Table1.xlsx]

## Sheet: IL-11 network
Enrichment test for IL-11 co-expression network
Category	Term	Count	%	PValue	Genes	List Total	Pop Hits	Pop Total	Fold Enrichment	Bonferroni	Benjamini	FDR
GOTERM_BP_DIRECT	GO:0030335~positive regulation of cell migration	26	3.95137	1.14345e-08	CSF1, KIT, TGFB1, DAB2, ZNF703, PTK2B, SEMA7A, CIB1, EGFR, FLT1, LYN, CREB3, TGFBR1, SPHK1, SMAD3, SNAI1, TNFAIP6, CARMIL1, RRAS2, CEMIP, PDGFRA, ADAM17, HBEGF, CPNE3, ATP8A1, F2R	606	184	16792	3.91548	3.412e-05	3.412e-05	2.05775e-05
GOTERM_BP_DIRECT	GO:0010718~positive regulation of epithelial to mesenchymal transition	9	1.36778	1.6945e-05	GLIPR2, DAB2, ZNF703, TGFBR1, EPB41L5, SMAD3, SNAI1, TGFB1, TGFB2	606	33	16792	7.55716	0.0493073	0.0249653	0.0304899
GOTERM_BP_DIRECT	GO:0001666~response to hypoxia	19	2.88754	5.02486e-05	NOX4, CAV1, EPAS1, ARNT2, SMAD3, MMP2, TGFB1, CITED2, TGFB2, AJUBA, EDNRA, VEGFC, ADM, PTK2B, CAMK2D, ADAM17, PRKAA1, HSPD1, CASP1	606	172	16792	3.06094	0.139245	0.0487534	0.0903889
GOTERM_BP_DIRECT	GO:0001657~ureteric bud development	9	1.36778	5.09137e-05	FGFR1, SPRY1, SDC1, SMAD7, SMAD3, SDC4, TGFB1, WT1, SLIT2	606	38	16792	6.56279	0.140952	0.0372703	0.0915847
GOTERM_BP_DIRECT	GO:0001525~angiogenesis	21	3.19149	0.000170692	SLC12A6, FGFR1, FZD8, CAV1, FLT1, EPAS1, PTGS2, NRXN3, TNFRSF12A, MMP19, MMP2, GJA5, TGFB2, VEGFC, UNC5B, PTK2B, ANGPT1, PLXND1, COL8A2, C1GALT1, CIB1	606	223	16792	2.60942	0.399136	0.0968597	0.306731
GOTERM_BP_DIRECT	GO:0008284~positive regulation of cell proliferation	34	5.16717	0.000179083	FGFR1, OSMR, CSF1, ARNT2, NAP1L1, KIT, VIPR1, TGFB1, IL11, TGFB2, ZNF703, CLCF1, PTK2B, PRKAA1, YAP1, NRG1, SCX, SERTAD1, CIB1, EGFR, ACER3, SSBP3, FLT1, LYN, TGFBR1, SUZ12, VEGFC, ADM, PDGFRA, ADAM17, HBEGF, ID4, EMP2, F2R	606	466	16792	2.02173	0.413998	0.0852202	0.321788
GOTERM_BP_DIRECT	GO:0043406~positive regulation of MAP kinase activity	10	1.51976	0.000242159	AJUBA, NOX4, EGFR, FGFR1, FLT1, PDE5A, TPD52L1, KIT, TGFB1, SRC	606	59	16792	4.69654	0.514556	0.0980909	0.434894
GOTERM_BP_DIRECT	GO:0006970~response to osmotic stress	6	0.911854	0.000346235	EGFR, TSC22D3, PLK3, LRRC8A, MAPK13, PTK2B	606	18	16792	9.23652	0.644185	0.121174	0.621256
GOTERM_BP_DIRECT	GO:0007179~transforming growth factor beta receptor signaling pathway	12	1.82371	0.00046229	MAP3K7, LTBP2, CGN, SMAD7, TGFBR1, GDF5, SMAD3, PARP1, TGFB1, SRC, TGFB2, CITED2	606	92	16792	3.61429	0.748369	0.142137	0.828678
GOTERM_BP_DIRECT	GO:0046777~protein autophosphorylation	17	2.58359	0.000498214	EGFR, FGFR1, FLT1, LYN, TRPM7, STK26, KIT, SRC, DAPK1, PAK2, PTK2B, ULK2, CAMK2D, PDGFRA, STK39, SIK2, EIF2AK4	606	172	16792	2.73874	0.773959	0.138176	0.8928
GOTERM_BP_DIRECT	GO:0060325~face morphogenesis	7	1.06383	0.000604987	SGPL1, RAB3GAP1, ARID5B, SCX, MMP2, TGFB1, TGFB2	606	30	16792	6.46557	0.835662	0.151399	1.08316
GOTERM_BP_DIRECT	GO:0043116~negative regulation of vascular permeability	5	0.759878	0.000655434	TJP1, ADM, ANGPT1, ARHGAP35, SLIT2	606	12	16792	11.5457	0.858641	0.150441	1.17297
GOTERM_BP_DIRECT	GO:0043552~positive regulation of phosphatidylinositol 3-kinase activity	7	1.06383	0.000727598	FLT1, LYN, PTK2B, PDGFRA, KIT, TGFB1, SRC	606	31	16792	6.257	0.886044	0.153862	1.30132
GOTERM_BP_DIRECT	GO:0001570~vasculogenesis	9	1.36778	0.00083698	ZFP36L1, SGPL1, CAV1, ADM, YAP1, TGFB1, WT1, JUNB, CITED2	606	56	16792	4.45332	0.917799	0.163452	1.49556
GOTERM_BP_DIRECT	GO:0010628~positive regulation of gene expression	21	3.19149	0.00133576	CDK1, CAV1, RAB3GAP1, TGFBR1, CSF1, SMAD3, KIT, HNRNPU, TGFB1, CITED2, TGFB2, EZR, NCOA3, ANK3, ITGB8, CYP26B1, HNRNPD, CNTN1, UBAP2L, PRKAA1, SCX	606	262	16792	2.221	0.981474	0.233488	2.37674
GOTERM_BP_DIRECT	GO:1903077~negative regulation of protein localization to plasma membrane	4	0.607903	0.00146124	DAB2, TGFB1, GBP1, AP2M1	606	7	16792	15.834	0.987267	0.238694	2.59724
GOTERM_BP_DIRECT	GO:0071560~cellular response to transforming growth factor beta stimulus	8	1.21581	0.00175517	ZFP36L1, NOX4, CAV1, SMAD7, TGFBR1, EPB41L5, SCX, TGFB1	606	49	16792	4.52401	0.994711	0.265346	3.11194
GOTERM_BP_DIRECT	GO:0007165~signal transduction	62	9.42249	0.00190323	FST, SORL1, SDC4, EDNRA, MKLN1, TNFRSF11B, UNC5B, PAK2, ANK3, RALB, CASP1, NSMAF, EGFR, CASKIN2, LYN, DFFA, NRXN3, IPO8, PRKCE, ARHGAP23, PLAUR, DAPK1, VEGFC, TNFAIP6, GRB10, ADM, PDE5A, TXNRD1, MAPRE2, VOPP1, INPP4A, EXT1, MAVS, PPP4R1, NR3C1, GNG12, KIT, CXXC5, SRC, PDE1C, PTK2B, PRKAA1, PRKAA2, TRIP10, GDI1, EPAS1, TP53BP2, TGFBR1, MAP2K3, SPHK1, NDFIP2, APPL2, NAE1, RASSF3, TENM4, ICK, MYO10,…	606	1161	16792	1.47975	0.996602	0.270804	3.37021
GOTERM_BP_DIRECT	GO:0014068~positive regulation of phosphatidylinositol 3-kinase signaling	9	1.36778	0.00224148	FGFR1, FLT1, UNC5B, PDGFRA, ANGPT1, KIT, NRG1, TGFB2, F2R	606	65	16792	3.83671	0.998764	0.297019	3.95784
GOTERM_BP_DIRECT	GO:2000650~negative regulation of sodium ion transmembrane transporter activity	4	0.607903	0.00227556	CAMK2D, STK39, NEDD4L, PRKCE	606	8	16792	13.8548	0.998884	0.288159	4.01687
GOTERM_BP_DIRECT	GO:0006468~protein phosphorylation	30	4.55927	0.00228723	FGFR1, PPP4R1, PHKB, PRKAG2, STK17A, LATS2, TGFB1, TGFB2, PAK2, PTK2B, MAP3K1, PIK3C3, CAMK2D, STK39, PRKAA1, PRKAA2, SIK2, DCLK1, LIMK2, LYN, TGFBR1, STK26, PRKCE, SRPK1, DAPK1, RPS6KA3, ICK, PLK3, CPNE3, EIF2AK4	606	456	16792	1.823	0.998922	0.277745	4.03707
GOTERM_BP_DIRECT	GO:0030326~embryonic limb morphogenesis	7	1.06383	0.00288372	FGFR1, CYP26B1, GDF5, DYNC2H1, MBNL1, GJA5, TGFB2	606	40	16792	4.84917	0.999819	0.324095	5.06431
GOTERM_BP_DIRECT	GO:0000165~MAPK cascade	20	3.03951	0.00310271	EGFR, FGFR1, CAV1, MEF2A, MAP2K3, KIT, PSMB8, TGFB1, ZFP36L1, RASGRF2, MAPK13, PTK2B, MAP3K1, PSMA3, CAMK2D, PSMD2, PDGFRA, HBEGF, ANGPT1, NRG1	606	262	16792	2.11523	0.999906	0.331801	5.43883
GOTERM_BP_DIRECT	GO:0030307~positive regulation of cell growth	10	1.51976	0.00320474	EGFR, RPS6KA3, PTK2B, TGFBR1, SPHK1, ADAM17, HBEGF, NRG1, TGFB2, CIB1	606	84	16792	3.29876	0.999931	0.329073	5.61284
GOTERM_BP_DIRECT	GO:0051897~positive regulation of protein kinase B signaling	10	1.51976	0.00320474	NOX4, EGFR, C1QBP, TGFBR1, HBEGF, ANGPT1, ITSN1, NRG1, TGFB1, SRC	606	84	16792	3.29876	0.999931	0.329073	5.61284
GOTERM_BP_DIRECT	GO:0010863~positive regulation of phospholipase C activity	4	0.607903	0.00332238	FGFR1, FLT1, PDGFRA, KIT	606	9	16792	12.3154	0.999951	0.327814	5.81311
GOTERM_BP_DIRECT	GO:0008283~cell proliferation	25	3.79939	0.00356493	ACHE, CDV3, CSF1, SRC, TGFB2, CITED2, EDNRA, ZFP36L1, TYMS, DAB2, GAB1, YAP1, NRG1, USP13, EGFR, CDK1, LIPA, SRA1, SKP2, APPL2, GLUL, ADRA1B, MAPRE2, TXNRD1, EMP2	606	366	16792	1.89273	0.999976	0.336267	6.22473
GOTERM_BP_DIRECT	GO:0018108~peptidyl-tyrosine phosphorylation	14	2.12766	0.00361822	EGFR, EPHA5, FGFR1, FLT1, LYN, PTK2B, MAP2K3, PDGFRA, ROR1, HBEGF, KIT, NRG1, SRC, WEE1	606	153	16792	2.53552	0.99998	0.330085	6.31495
GOTERM_BP_DIRECT	GO:0051496~positive regulation of stress fiber assembly	7	1.06383	0.00370915	NOX4, PFN2, CARMIL1, TGFBR1, ARHGEF5, SMAD3, SDC4	606	42	16792	4.61826	0.999985	0.327009	6.46869
GOTERM_BP_DIRECT	GO:0016477~cell migration	15	2.27964	0.00381469	CTHRC1, FGFR1, CDK1, CCDC88A, FLT1, ARHGAP35, SDC4, SNAI1, TGFB1, TGFB2, SDC1, PARP9, CARMIL1, ADAMTS12, EMP2	606	172	16792	2.41653	0.999989	0.325153	6.64683
GOTERM_BP_DIRECT	GO:0043547~positive regulation of GTPase activity	34	5.16717	0.00448463	ALS2, ARFGAP1, FGFR1, SNX18, HACD3, RAB3GAP1, ASAP1, ARHGAP18, ARHGAP35, CYTH3, KIT, ITSN1, CAMK2D, ARHGEF40, ANGPT1, AGAP1, NRG1, TRIP10, ERRFI1, EGFR, GDI1, ARHGEF37, ARHGEF5, DOCK8, ARHGAP29, ARHGAP23, FARP2, FNBP1, RASGRF2, RGS3, PKP4, PDGFRA, HBEGF, EPS8L2	606	565	16792	1.66748	0.999999	0.360504	7.77021
GOTERM_BP_DIRECT	GO:0070373~negative regulation of ERK1 and ERK2 cascade	8	1.21581	0.00465267	SPRY1, EIF3A, EZR, LYN, LMO3, CNKSR3, ERRFI1, GBP1	606	58	16792	3.82201	0.999999	0.361671	8.04996
GOTERM_BP_DIRECT	GO:0010976~positive regulation of neuron projection development	10	1.51976	0.00472511	ARSB, FGFR1, LYN, PTK2B, CNTN1, DPYSL3, ARHGAP35, FIG4, GPRC5B, FEZ1	606	89	16792	3.11343	0.999999	0.357032	8.17031
GOTERM_BP_DIRECT	GO:0045907~positive regulation of vasoconstriction	6	0.911854	0.0053686	EGFR, CAV1, PTGS2, ADRA1B, GJA5, F2R	606	32	16792	5.19554	1	0.385385	9.23294
GOTERM_BP_DIRECT	GO:0007032~endosome organization	6	0.911854	0.0053686	ALS2, STX6, AKTIP, FAM109B, PIK3C3, DNM1	606	32	16792	5.19554	1	0.385385	9.23294
GOTERM_BP_DIRECT	GO:0035556~intracellular signal transduction	26	3.95137	0.0060829	ADCY7, PRKAG2, STK17A, KIT, ITSN1, SRC, LATS2, PLCL2, DGKA, PRKAA1, STK39, PRKAA2, NRG1, SIK2, DCLK1, TGFBR1, SPHK1, ARHGEF5, ARHGAP29, PRKCE, SRPK1, DAPK1, ICK, RPS6KA3, MAPK13, ADRA1B	606	403	16792	1.78771	1	0.41462	10.3989
GOTERM_BP_DIRECT	GO:0030162~regulation of proteolysis	5	0.759878	0.00612501	ABTB2, BTBD3, GSAP, SPOP, PLAUR	606	21	16792	6.59752	1	0.407738	10.4672
GOTERM_BP_DIRECT	GO:0006950~response to stress	8	1.21581	0.00615571	EGFR, SNN, UCN2, MAPK13, PTK2B, STK39, PRKAA2, ERRFI1	606	61	16792	3.63404	1	0.400595	10.5169
GOTERM_BP_DIRECT	GO:0001843~neural tube closure	9	1.36778	0.00642267	MTHFD1, ADM, LMO4, ARHGAP35, SDC4, TGFB1, MTHFD1L, TGFB2, CITED2	606	77	16792	3.23878	1	0.405271	10.9485
GOTERM_BP_DIRECT	GO:0032956~regulation of actin cytoskeleton organization	7	1.06383	0.00652674	EPHA5, CCDC88A, EZR, ARHGEF5, ARHGAP18, ARHGAP35, TGFB2	606	47	16792	4.12696	1	0.402022	11.1162
GOTERM_BP_DIRECT	GO:0007507~heart development	15	2.27964	0.00656913	FLRT3, MEF2A, DAW1, TGFBR1, WT1, TGFB1, CITED2, TGFB2, ZFP36L1, EDNRA, MTHFD1, ADM, GAB1, ADAM19, HDAC9	606	183	16792	2.27128	1	0.39606	11.1844
GOTERM_BP_DIRECT	GO:0001837~epithelial to mesenchymal transition	6	0.911854	0.00699353	TGFBR1, EPB41L5, SNAI1, TGFB1, RFLNB, TGFB2	606	34	16792	4.88992	1	0.407586	11.8648
GOTERM_BP_DIRECT	GO:0042493~response to drug	21	3.19149	0.00720563	CDK1, LYN, PTGS2, CTPS1, AQP1, PNP, JUNB, TGFB1, SRC, TGFB2, TYMS, VEGFC, TNFRSF11B, TJP1, PLIN2, PTK2B, ADAM17, ABCC4, PARP4, HSPD1, MGST1	606	304	16792	1.91415	1	0.409229	12.2029
GOTERM_BP_DIRECT	GO:0001954~positive regulation of cell-matrix adhesion	5	0.759878	0.00727626	VEGFC, PTK2B, CSF1, EMP2, CIB1	606	22	16792	6.29763	1	0.404796	12.3153
GOTERM_BP_DIRECT	GO:0043066~negative regulation of apoptotic process	28	4.25532	0.00791645	ARNT2, CBX4, NAA16, AQP1, WT1, SRC, CITED2, DAB2, PAK2, PTK2B, CHST11, ANGPT1, PRKAA1, PRKAA2, NQO1, SCX, API5, CIB1, EGFR, CDK1, SPHK1, SMAD3, TAX1BP1, PLAUR, AMIGO2, RPS6KA3, PLK3, HSPD1	606	455	16792	1.7052	1	0.423944	13.3273
GOTERM_BP_DIRECT	GO:0007264~small GTPase mediated signal transduction	18	2.73556	0.00797349	GDI1, RAB3B, RAB8B, HACD3, MRAS, ARHGAP18, ARHGAP35, ARF6, DOCK7, DOCK8, ITSN1, RND3, RASGRF2, RRAS2, RAB23, RHOBTB2, AGAP1, ARL4C	606	246	16792	2.02753	1	0.418948	13.417
GOTERM_BP_DIRECT	GO:0042060~wound healing	9	1.36778	0.00805929	EGFR, MIA3, SDC1, TGFBR1, PDGFRA, SMAD3, SDC4, NRG1, TGFB2	606	80	16792	3.11733	1	0.415259	13.5516
GOTERM_BP_DIRECT	GO:0043410~positive regulation of MAPK cascade	9	1.36778	0.00866883	FGFR1, TNFRSF11B, FLT1, RELT, ADRA1B, KIT, PRKCE, IL11, F2R	606	81	16792	3.07884	1	0.431523	14.5026
GOTERM_BP_DIRECT	GO:0050731~positive regulation of peptidyl-tyrosine phosphorylation	9	1.36778	0.00931219	VEGFC, PAK2, PTK2B, CNTN1, ANGPT1, NRG1, TGFB1, SRC, IL11	606	82	16792	3.04129	1	0.447883	15.4957
GOTERM_BP_DIRECT	GO:0060389~pathway-restricted SMAD protein phosphorylation	4	0.607903	0.0101587	SMAD7, TGFBR1, TGFB1, TGFB2	606	13	16792	8.52602	1	0.46994	16.7858
GOTERM_BP_DIRECT	GO:0060391~positive regulation of SMAD protein import into nucleus	4	0.607903	0.0101587	DAB2, TGFBR1, PARP1, TGFB1	606	13	16792	8.52602	1	0.46994	16.7858
GOTERM_BP_DIRECT	GO:0042981~regulation of apoptotic process	16	2.43161	0.0104062	BMP1, TP53BP2, SRA1, GDF5, STK26, SKP2, TGFB1, NAE1, DAPK1, RASSF3, TP53I3, TNFRSF11B, SARM1, CASP4, RELT, CASP1	606	213	16792	2.08147	1	0.471143	17.1593
GOTERM_BP_DIRECT	GO:0000086~G2/M transition of mitotic cell cycle	12	1.82371	0.0107256	AJUBA, CDK1, NEDD1, HAUS6, PLK3, CEP250, CKAP5, SKP2, CHEK1, TPD52L1, WEE1, CEP70	606	137	16792	2.42712	1	0.474584	17.6393
GOTERM_BP_DIRECT	GO:0038128~ERBB2 signaling pathway	6	0.911854	0.0112166	EGFR, GAB1, HBEGF, CPNE3, NRG1, SRC	606	38	16792	4.3752	1	0.483143	18.3717
GOTERM_BP_DIRECT	GO:0009113~purine nucleobase biosynthetic process	3	0.455927	0.0120541	GMPS, PAICS, GART	606	5	16792	16.6257	1	0.501387	19.6071
GOTERM_BP_DIRECT	GO:0043123~positive regulation of I-kappaB kinase/NF-kappaB signaling	13	1.97568	0.0137711	MAVS, TSPAN6, EDA2R, NDFIP2, TRIM25, CXXC5, GPRC5B, PRKCE, TRIM22, MAP3K7, AJUBA, CASP1, F2R	606	161	16792	2.23742	1	0.541927	22.0846
GOTERM_BP_DIRECT	GO:0071260~cellular response to mechanical stimulus	8	1.21581	0.0138139	EGFR, PTGS2, MAP3K1, CHEK1, AQP1, CASP1, SCX, TGFB1	606	71	16792	3.12221	1	0.536369	22.1454
GOTERM_BP_DIRECT	GO:0048015~phosphatidylinositol-mediated signaling	10	1.51976	0.0143113	EGFR, FGFR1, MOV10, EZR, PIK3C3, GAB1, PDGFRA, HBEGF, KIT, NRG1	606	106	16792	2.61411	1	0.542537	22.849
GOTERM_BP_DIRECT	GO:0007173~epidermal growth factor receptor signaling pathway	7	1.06383	0.0150564	EGFR, PTK2B, GAB1, ADAM17, HBEGF, TGFB1, SRC	606	56	16792	3.4637	1	0.554426	23.8919
GOTERM_BP_DIRECT	GO:0051604~protein maturation	4	0.607903	0.0153205	LMF2, SORL1, TSPAN14, HSPD1	606	15	16792	7.38922	1	0.554362	24.2583
GOTERM_BP_DIRECT	GO:0032496~response to lipopolysaccharide	13	1.97568	0.0157371	PTGS2, GNG12, JUNB, TJP1, TNFRSF11B, RPS6KA3, RELT, ADM, ADAM17, HSPD1, CASP1, MGST1, F2R	606	164	16792	2.19649	1	0.557841	24.833
GOTERM_BP_DIRECT	GO:2000145~regulation of cell motility	5	0.759878	0.0171863	EGFR, ARHGAP18, HBEGF, SSX2IP, NRG1	606	28	16792	4.94814	1	0.583878	26.7999
GOTERM_BP_DIRECT	GO:0003179~heart valve morphogenesis	3	0.455927	0.0176522	SCX, TGFB1, TGFB2	606	6	16792	13.8548	1	0.587593	27.4219
GOTERM_BP_DIRECT	GO:2000651~positive regulation of sodium ion transmembrane transporter activity	3	0.455927	0.0176522	ANK3, CNKSR3, GLRX	606	6	16792	13.8548	1	0.587593	27.4219
GOTERM_BP_DIRECT	GO:0051592~response to calcium ion	7	1.06383	0.0176789	EGFR, GDI1, CAV1, SDC1, PTK2B, HNRNPD, PPP3CA	606	58	16792	3.34426	1	0.582117	27.4574
GOTERM_BP_DIRECT	GO:0010613~positive regulation of cardiac muscle hypertrophy	4	0.607903	0.0183602	MEF2A, PDE5A, CAMK2D, PARP1	606	16	16792	6.92739	1	0.590112	28.3575
GOTERM_BP_DIRECT	GO:0098609~cell-cell adhesion	18	2.73556	0.0191745	FLRT3, FMNL2, CKAP5, OLA1, ARHGAP18, ASAP1, TRIM25, TJP1, PAK2, DHX29, CGN, EIF3E, PPL, GIGYF2, EPS8L2, YKT6, PAICS, HSPA8	606	271	16792	1.84049	1	0.600292	29.4194
GOTERM_BP_DIRECT	GO:0060412~ventricular septum morphogenesis	5	0.759878	0.0193826	SMAD7, TGFBR1, GJA5, TGFB2, CITED2	606	29	16792	4.77751	1	0.598516	29.6885
GOTERM_BP_DIRECT	GO:0071549~cellular response to dexamethasone stimulus	5	0.759878	0.0193826	EGFR, AQP1, ERRFI1, TGFB1, HNRNPU	606	29	16792	4.77751	1	0.598516	29.6885
GOTERM_BP_DIRECT	GO:0048008~platelet-derived growth factor receptor signaling pathway	5	0.759878	0.0193826	SGPL1, ARID5B, GAB1, PDGFRA, SRC	606	29	16792	4.77751	1	0.598516	29.6885
GOTERM_BP_DIRECT	GO:0046854~phosphatidylinositol phosphorylation	9	1.36778	0.0200628	EGFR, FGFR1, PIK3C3, GAB1, PDGFRA, HBEGF, KIT, NRG1, FAM126A	606	94	16792	2.65304	1	0.605604	30.561
GOTERM_BP_DIRECT	GO:0023014~signal transduction by protein phosphorylation	6	0.911854	0.020365	PAK2, LYN, TGFBR1, STK26, STK39, TGFB2	606	44	16792	3.77858	1	0.605544	30.9453
GOTERM_BP_DIRECT	GO:0032331~negative regulation of chondrocyte differentiation	4	0.607903	0.0217095	ADAMTS7, TGFBR1, GDF5, ADAMTS12	606	17	16792	6.5199	1	0.623762	32.6312
GOTERM_BP_DIRECT	GO:0032092~positive regulation of protein binding	7	1.06383	0.0221743	CTHRC1, CAV1, AKTIP, EPB41L5, RALB, PLXND1, LFNG	606	61	16792	3.17979	1	0.626192	33.2049
GOTERM_BP_DIRECT	GO:0006915~apoptotic process	31	4.71125	0.0232414	MEF2A, NR3C1, STK17A, FEM1B, MAP3K7, ZFP36L1, PRUNE2, DAB2, CASP4, UNC5B, PAK2, PTK2B, MAP3K1, MTCH1, RALB, CASP1, API5, CIB1, RNF144B, CDK1, DFFA, TGFBR1, SRA1, PRKCE, TAX1BP1, DAPK1, RPS6KA3, EI24, PLK3, C1QBP, AKTIP	606	567	16792	1.51499	1	0.63831	34.5045
GOTERM_BP_DIRECT	GO:0007435~salivary gland morphogenesis	3	0.455927	0.0241286	EGFR, TGFB1, TGFB2	606	7	16792	11.8755	1	0.646962	35.5669
GOTERM_BP_DIRECT	GO:0090050~positive regulation of cell migration involved in sprouting angiogenesis	3	0.455927	0.0241286	PTGS2, HDAC9, CIB1	606	7	16792	11.8755	1	0.646962	35.5669
GOTERM_BP_DIRECT	GO:0043507~positive regulation of JUN kinase activity	5	0.759878	0.0242748	MAP3K7, FZD8, SASH1, PTK2B, ARHGEF5	606	31	16792	4.46929	1	0.643995	35.7404
GOTERM_BP_DIRECT	GO:0043065~positive regulation of apoptotic process	19	2.88754	0.0244293	NOX4, PNMA2, PTGS2, TNFRSF12A, DFFA, STK17A, ITSN1, SLIT2, SRC, LATS2, WT1, TGFB1, RASGRF2, ADM, C1QBP, MTCH1, HSPD1, NSMAF, PNMA1	606	300	16792	1.75494	1	0.641214	35.9233
GOTERM_BP_DIRECT	GO:0045022~early endosome to late endosome transport	4	0.607903	0.0253692	AKTIP, PIK3C3, EEA1, EMP2	606	18	16792	6.15768	1	0.650199	37.0252
GOTERM_BP_DIRECT	GO:0050727~regulation of inflammatory response	7	1.06383	0.0255647	CASP4, PTGS2, LYN, SEMA7A, STK39, ADAMTS12, CASP1	606	63	16792	3.07884	1	0.648057	37.2521
GOTERM_BP_DIRECT	GO:0009611~response to wounding	7	1.06383	0.0255647	ZFP36L1, F2RL2, ACHE, ADM, TGFB1, TGFB2, F2R	606	63	16792	3.07884	1	0.648057	37.2521
GOTERM_BP_DIRECT	GO:0045860~positive regulation of protein kinase activity	6	0.911854	0.0263614	ALS2, PTK2B, CSF1, MAP2K3, PRKAG2, SDC4	606	47	16792	3.53739	1	0.65455	38.169
GOTERM_BP_DIRECT	GO:0001501~skeletal system development	11	1.67173	0.0264989	FGFR1, AEBP1, RPS6KA3, TNFRSF11B, BMP1, TGFBR1, EXT1, GJA5, ANKH, TGFB2, ADAMTS4	606	137	16792	2.22486	1	0.651621	38.3259
GOTERM_BP_DIRECT	GO:0035023~regulation of Rho protein signal transduction	8	1.21581	0.0266475	ALS2, RASGRF2, ARHGEF37, ARHGEF5, ARHGEF40, ITSN1, EPS8L2, FARP2	606	81	16792	2.73675	1	0.648901	38.4952
GOTERM_BP_DIRECT	GO:0048705~skeletal system morphogenesis	5	0.759878	0.0269756	FGFR1, SGPL1, TGFBR1, ARID5B, RFLNB	606	32	16792	4.32962	1	0.648718	38.8672
GOTERM_BP_DIRECT	GO:0030512~negative regulation of transforming growth factor beta receptor signaling pathway	7	1.06383	0.0273824	CAV1, SMAD7, TGFBR1, CHST11, ADAM17, SMAD3, TGFB1	606	64	16792	3.03073	1	0.649613	39.3255
GOTERM_BP_DIRECT	GO:0051603~proteolysis involved in cellular protein catabolic process	6	0.911854	0.0285852	ADAMTS7, LGMN, PSMA3, IDE, ADAMTS12, PSMB8	606	48	16792	3.4637	1	0.661003	40.6617
GOTERM_BP_DIRECT	GO:0010862~positive regulation of pathway-restricted SMAD protein phosphorylation	6	0.911854	0.0285852	DAB2, BMP1, TGFBR1, GDF5, TGFB1, TGFB2	606	48	16792	3.4637	1	0.661003	40.6617
GOTERM_BP_DIRECT	GO:0051968~positive regulation of synaptic transmission, glutamatergic	4	0.607903	0.0293386	EGFR, GLUL, PTGS2, PTK2B	606	19	16792	5.83359	1	0.666125	41.4844
GOTERM_BP_DIRECT	GO:0043393~regulation of protein binding	4	0.607903	0.0293386	SMARCD3, TGFBR1, ANGPT1, SRC	606	19	16792	5.83359	1	0.666125	41.4844
GOTERM_BP_DIRECT	GO:0007417~central nervous system development	10	1.51976	0.0294599	ARSB, RPS6KA3, NPTX1, LYN, PTPRZ1, ARNT2, ALDH3A2, SRC, DCLK1, CITED2	606	120	16792	2.30913	1	0.663165	41.6159
GOTERM_BP_DIRECT	GO:0010634~positive regulation of epithelial cell migration	5	0.759878	0.029849	GLIPR2, EPB41L5, PRKCE, SRC, TGFB2	606	33	16792	4.19842	1	0.663605	42.0358
GOTERM_BP_DIRECT	GO:0000082~G1/S transition of mitotic cell cycle	9	1.36778	0.0309051	CDK1, TYMS, PLK3, PRIM2, CAMK2D, SKP2, ID4, PPP3CA, LATS2	606	102	16792	2.44496	1	0.672147	43.1608
GOTERM_BP_DIRECT	GO:1901380~negative regulation of potassium ion transmembrane transport	3	0.455927	0.031413	CAV1, STK39, NEDD4L	606	8	16792	10.3911	1	0.673874	43.6945
GOTERM_BP_DIRECT	GO:0048339~paraxial mesoderm development	3	0.455927	0.031413	FGFR1, EPB41L5, YAP1	606	8	16792	10.3911	1	0.673874	43.6945
GOTERM_BP_DIRECT	GO:0017015~regulation of transforming growth factor beta receptor signaling pathway	4	0.607903	0.0336157	ZNF703, SMAD7, SMAD3, TGFB1	606	20	16792	5.54191	1	0.694694	45.9548
GOTERM_BP_DIRECT	GO:0018105~peptidyl-serine phosphorylation	10	1.51976	0.036894	CDK1, PAK2, MAPK13, TGFBR1, CAMK2D, STK39, PRKCE, LATS2, SRC, DCLK1	606	125	16792	2.21677	1	0.724552	49.1608
GOTERM_BP_DIRECT	GO:0007492~endoderm development	4	0.607903	0.0381974	EPB41L5, SMAD3, EXT1, TGFB1	606	21	16792	5.27801	1	0.733032	50.3849
GOTERM_BP_DIRECT	GO:0045987~positive regulation of smooth muscle contraction	4	0.607903	0.0381974	PTGS2, SPHK1, ADRA1B, F2R	606	21	16792	5.27801	1	0.733032	50.3849
GOTERM_BP_DIRECT	GO:0008354~germ cell migration	3	0.455927	0.0394389	TGFBR1, KIT, TGFB1	606	9	16792	9.23652	1	0.740524	51.5248
GOTERM_BP_DIRECT	GO:0007184~SMAD protein import into nucleus	3	0.455927	0.0394389	GDF5, TGFB1, TGFB2	606	9	16792	9.23652	1	0.740524	51.5248
GOTERM_BP_DIRECT	GO:0035313~wound healing, spreading of epidermal cells	3	0.455927	0.0394389	AJUBA, ADAM17, HBEGF	606	9	16792	9.23652	1	0.740524	51.5248
GOTERM_BP_DIRECT	GO:0050714~positive regulation of protein secretion	5	0.759878	0.039517	VEGFC, ACHE, EZR, TGFB1, TGFB2	606	36	16792	3.84855	1	0.737315	51.5957
GOTERM_BP_DIRECT	GO:0033138~positive regulation of peptidyl-serine phosphorylation	7	1.06383	0.0400808	PFN2, CAV1, ATP2B4, ANGPT1, DOCK7, TGFB1, IL11	606	70	16792	2.77096	1	0.738511	52.1044
GOTERM_BP_DIRECT	GO:0006091~generation of precursor metabolites and energy	6	0.911854	0.0414578	ACOX1, GNPDA1, GBE1, PHKB, RUNX1T1, SCO1	606	53	16792	3.13693	1	0.746741	53.3259
GOTERM_BP_DIRECT	GO:0018107~peptidyl-threonine phosphorylation	5	0.759878	0.0468411	CDK1, TGFBR1, CAMK2D, STK39, CHEK1	606	38	16792	3.646	1	0.785465	57.8246
GOTERM_BP_DIRECT	GO:0006886~intracellular protein transport	15	2.27964	0.0469531	STX6, SNX18, STX1A, CLTB, RABGAP1, IPO8, KIF13A, AP1S3, AP3M1, STX17, IPO5, TBC1D5, KPNB1, KDELR1, AP2M1	606	236	16792	1.7612	1	0.782735	57.9138
GOTERM_BP_DIRECT	GO:0045444~fat cell differentiation	7	1.06383	0.047626	METTL8, EGR2, ARID5B, NOC3L, ID4, PSMB8, IL11	606	73	16792	2.65708	1	0.78406	58.4453
GOTERM_BP_DIRECT	GO:0035999~tetrahydrofolate interconversion	3	0.455927	0.0481436	MTHFD1, TYMS, MTHFD1L	606	10	16792	8.31287	1	0.784261	58.8498
GOTERM_BP_DIRECT	GO:0060322~head development	3	0.455927	0.0481436	EDNRA, FLRT3, SSBP3	606	10	16792	8.31287	1	0.784261	58.8498
GOTERM_BP_DIRECT	GO:0051272~positive regulation of cellular component movement	3	0.455927	0.0481436	LYN, TGFBR1, ADAM17	606	10	16792	8.31287	1	0.784261	58.8498
GOTERM_BP_DIRECT	GO:0045724~positive regulation of cilium assembly	3	0.455927	0.0481436	TAPT1, KCTD17, ARHGAP35	606	10	16792	8.31287	1	0.784261	58.8498
GOTERM_BP_DIRECT	GO:0006884~cell volume homeostasis	3	0.455927	0.0481436	SLC12A7, LRRC8A, AQP1	606	10	16792	8.31287	1	0.784261	58.8498
GOTERM_BP_DIRECT	GO:0016192~vesicle-mediated transport	11	1.67173	0.0484888	AP1S3, STX1A, FNBP1, CLTB, AP3M1, ZFPL1, ARF6, CPNE3, TRIP10, YKT6, AP2M1	606	152	16792	2.0053	1	0.783255	59.1176
KEGG enrichment test for IL-11 co-expression network
Category	Term	Count	%	PValue	Genes	List Total	Pop Hits	Pop Total	Fold Enrichment	Bonferroni	Benjamini	FDR
KEGG_PATHWAY	hsa04520:Adherens junction	11	1.6717325227963524	0.000574881	MAP3K7, EGFR, FGFR1, TJP1, TGFBR1, SMAD3, NECTIN3, SSX2IP, SNAI1, SRC, FARP2	283	71	6879	3.7659383865027616	0.12991216910965675	0.12991216910965675	0.740461
KEGG_PATHWAY	hsa05205:Proteoglycans in cancer	19	2.8875379939209727	0.00135625	EGFR, FGFR1, FZD8, CAV1, MRAS, SDC4, MMP2, SRC, TGFB1, PLAUR, TGFB2, SDC1, EZR, MAPK13, ANK3, RRAS2, GAB1, CAMK2D, HBEGF	283	200	6879	2.3092049469964664	0.27995035620493014	0.15144261019358862	1.73878
KEGG_PATHWAY	hsa04015:Rap1 signaling pathway	19	2.8875379939209727	0.00234347	EGFR, FGFR1, FLT1, ADCY7, ADORA2B, MAGI1, MRAS, CSF1, MAP2K3, KIT, SRC, FARP2, VEGFC, PFN2, MAPK13, RALB, PDGFRA, ANGPT1, F2R	283	210	6879	2.1992428066633014	0.433220202334314	0.1724299076160496	2.98685
KEGG_PATHWAY	hsa04144:Endocytosis	20	3.0395136778115504	0.00465019	ARFGAP1, EGFR, CAV1, CLTB, TGFBR1, SMAD3, ASAP1, ARF6, EEA1, CYTH3, SRC, DAB2, PDGFRA, NEDD4L, WIPF1, AGAP1, RAB11FIP1, DNM1, HSPA8, AP2M1	283	241	6879	2.0172133190622112	0.6763107576438463	0.24572091333534307	5.84628
KEGG_PATHWAY	hsa05120:Epithelial cell signaling in Helicobacter pylori infection	9	1.3677811550151975	0.00575946	EGFR, TJP1, LYN, PTPRZ1, MAPK13, ADAM17, HBEGF, SRC, ATP6V0B	283	67	6879	3.2651758873477132	0.7528643714196673	0.24388636095242144	7.19346
KEGG_PATHWAY	hsa04912:GnRH signaling pathway	10	1.5197568389057752	0.011878	EGFR, ADCY7, MAPK13, PTK2B, MAP2K3, MAP3K1, CAMK2D, HBEGF, MMP2, SRC	283	91	6879	2.6711451093076537	0.9445178965412814	0.38242152183266787	14.3102
KEGG_PATHWAY	hsa04020:Calcium signaling pathway	15	2.2796352583586628	0.0149427	EGFR, ORAI2, ADCY7, ADORA2B, PHKB, SPHK1, EDNRA, ATP2B4, PDE1C, PTK2B, ADRA1B, CAMK2D, PDGFRA, PPP3CA, F2R	283	179	6879	2.0369346783267863	0.9738374917204842	0.405770515325067	17.6823
KEGG_PATHWAY	hsa04010:MAPK signaling pathway	19	2.8875379939209727	0.0156436	EGFR, FGFR1, MRAS, MAP2K3, TGFBR1, GNG12, TGFB1, TGFB2, MAP3K7, RPS6KA3, PAK2, RASGRF2, MAPK13, RRAS2, MAP3K1, DUSP16, PDGFRA, PPP3CA, HSPA8	283	253	6879	1.8254584561236888	0.9779770573019202	0.3793319089478957	18.4361
KEGG_PATHWAY	hsa04140:Regulation of autophagy	5	0.7598784194528876	0.017712	ULK2, ATG13, PIK3C3, PRKAA1, PRKAA2	283	25	6879	4.861484098939929	0.9867628707464453	0.381541698646784	20.6237
KEGG_PATHWAY	hsa04922:Glucagon signaling pathway	10	1.5197568389057752	0.0197835	LDHB, CREB3, PHKB, PRKAG2, CAMK2D, CREB5, PRKAA1, PRKAA2, PPP3CA, SIK2	283	99	6879	2.455294999464611	0.9920581048370699	0.3834157669630569	22.7601
KEGG_PATHWAY	hsa04350:TGF-beta signaling pathway	9	1.3677811550151975	0.0212339	PPP2R1B, SMAD7, TGFBR1, GDF5, FST, SMAD3, ID4, TGFB1, TGFB2	283	84	6879	2.604366481574962	0.9944499075039628	0.3763565236791222	24.2243
KEGG_PATHWAY	hsa04014:Ras signaling pathway	16	2.43161094224924	0.0441956	EGFR, FGFR1, FLT1, MRAS, CSF1, ARF6, GNG12, KIT, VEGFC, PAK2, RASGRF2, RRAS2, GAB1, PDGFRA, RALB, ANGPT1	283	226	6879	1.720879327058382	0.9999822455940758	0.5981084773693186	44.2455
KEGG_PATHWAY	hsa00670:One carbon pool by folate	4	0.60790273556231	0.0463737	MTHFD1, TYMS, MTHFD1L, GART	283	20	6879	4.86148409893993	0.9999897780833681	0.5868403775466067	45.8654
KEGG_PATHWAY	hsa04068:FoxO signaling pathway	11	1.6717325227963524	0.0479459	EGFR, PLK3, MAPK13, TGFBR1, PRKAG2, SKP2, SMAD3, PRKAA1, PRKAA2, TGFB1, TGFB2	283	134	6879	1.9953852644902694	0.9999931433140358	0.5722884102745026	47.0077
KEGG_PATHWAY	hsa04810:Regulation of actin cytoskeleton	15	2.2796352583586628	0.0492775	EGFR, FGFR1, ENAH, LIMK2, MRAS, ARHGAP35, GNG12, SRC, PFN2, EZR, PAK2, ITGB8, RRAS2, PDGFRA, F2R	283	210	6879	1.7362443210499747	0.9999951133338056	0.557478701337778	47.9577
KEGG_PATHWAY	hsa04915:Estrogen signaling pathway	9	1.3677811550151975	0.0495977	EGFR, ADCY7, CREB3, FKBP5, HBEGF, CREB5, MMP2, SRC, HSPA8	283	99	6879	2.2097654995181495	0.9999954958821028	0.5367124714747558	48.1838

## Sheet: WWP2_TGFbeta network
Enrichment test for TGFb co-expression network
Category	Term	Count	%	PValue	Genes	List Total	Pop Hits	Pop Total	Fold Enrichment	Bonferroni	Benjamini	FDR
GOTERM_BP_DIRECT	GO:0030198~extracellular matrix organization	45	6.7064083457526085	3.1202852640830694E-23	PXDN, LUM, ELN, COL3A1, ITGB5, POSTN, DCN, DDR2, ABI3BP, SMOC2, COL9A2, CD44, COMP, TGFBI, COL6A2, COL6A1, AGRN, LOX, COL8A1, COL8A2, LOXL1, FN1, RECK, COL4A4, HAPLN1, COL4A3, COL4A2, COL4A1, FBN1, CCDC80, SPARC, COL16A1, ECM2, COL5A2, COL5A1, COL4A5, FBLN1, COL14A1, BGN, COL1A2, VCAN, MFAP2, COL1A1, APBB2, MFAP5	598	196	16792	6.44700020476418	7.4824440632712E-20	7.4824440632712E-20	5.478428047340288E-20
GOTERM_BP_DIRECT	GO:0007155~cell adhesion	56	8.345752608047691	2.1610106911804056E-15	IGFBP7, POSTN, DDR2, HMCN2, CD44, CTGF, ROBO1, FAP, TGFBI, COL12A1, SPON2, LOXL2, BOC, CERCAM, THY1, NCAM2, CD34, VCAN, CNTN4, COL1A1, MFAP4, AOC3, ACHE, ITGB5, PCDHGC4, PCDHGC3, PCDHB12, ITGBL1, CDH6, ISLR, CD9, COMP, COL6A2, COL6A1, ENTPD1, COL8A1, THBS3, DPT, FN1, THBS4, HAPLN1, COL4A3, SVEP1, TNXB, COL15A1, PPFIBP1, EFS, COL16A1, TPBG, COL5A1, EPHA3, OMD, FBLN7, NTM, MYH10, CDH11	598	459	16792	3.4259149962474766	5.058398144797138E-12	2.529199072398569E-12	3.708144902248023E-12
GOTERM_BP_DIRECT	GO:0030574~collagen catabolic process	21	3.129657228017884	3.457587775097799E-14	COL4A4, COL4A3, COL4A2, COL4A1, COL3A1, MRC2, COL15A1, MMP16, MMP14, COL5A2, MMP2, COL5A1, COL4A5, CTSK, COL1A2, COL6A2, COL12A1, COL6A1, COL1A1, COL8A1, COL8A2	598	64	16792	9.21383779264214	8.279799068589E-11	2.7599367236064154E-11	6.061817714453355E-11
GOTERM_BP_DIRECT	GO:0001501~skeletal system development	26	3.8748137108792844	1.4118059237041096E-11	AEBP1, COL3A1, TP63, POSTN, GLI2, COL9A2, COMP, COL12A1, PAPSS1, SH3PXD2B, HAPLN1, EVC, CMKLR1, FBN1, FRZB, COL5A2, PTHLH, TRPS1, COL1A2, GDF10, VCAN, COL1A1, CHRD, BMP8B, CDH11, BMP6	598	137	16792	5.329101872421454	3.385505953357182E-8	8.463765022170833E-9	2.4787694119510206E-8
GOTERM_BP_DIRECT	GO:0030199~collagen fibril organization	14	2.086438152011923	4.420824842171887E-10	FMOD, COL14A1, TNXB, LUM, COL3A1, COL1A2, COL12A1, COL1A1, LOX, LOXL2, COL5A2, DDR2, COL5A1, DPT	598	39	16792	10.08009604665123	1.060113229534032E-6	2.1202273581266695E-7	7.761845055576089E-7
GOTERM_BP_DIRECT	GO:0071230~cellular response to amino acid stimulus	11	1.639344262295082	4.7218758086442295E-6	COL4A1, COL3A1, COL1A2, COL6A1, CPEB1, PDGFD, COL1A1, COL16A1, MMP2, COL5A2, SESN3	598	47	16792	6.571977513698143	0.011259220072596166	0.0018854012143239007	0.008290089999662964
GOTERM_BP_DIRECT	GO:0001525~angiogenesis	24	3.5767511177347244	4.823230854320258E-6	COL4A2, FMNL3, LEPR, COL15A1, TBX1, ESM1, EPHB3, MMP14, ECM1, MMP2, THY1, EPHB2, PRKD1, ARHGAP22, MEOX2, CTGF, FAP, PLXDC1, TGFBI, ANGPT1, COL8A1, COL8A2, FN1, SCG2	598	223	16792	3.0220915758057503	0.01149950487026985	0.0016509407643027219	0.008468029643371455
GOTERM_BP_DIRECT	GO:0001649~osteoblast differentiation	15	2.235469448584203	1.8461536139004596E-5	BMP4, MRC2, LRRC17, GLI2, SOX8, GLI1, PENK, GDF10, COL6A1, VCAN, COL1A1, HSD17B4, TMEM119, CHRD, BMP6	598	104	16792	4.0500385901723694	0.04330550677001721	0.0055186127404796	0.03240881273038898
GOTERM_BP_DIRECT	GO:0038063~collagen-activated tyrosine kinase receptor signaling pathway	5	0.7451564828614009	2.241182000605768E-5	COL4A3, COL4A2, COL4A1, DDR2, COL4A5	598	6	16792	23.400222965440356	0.052325458787279455	0.005953777450278475	0.03934216089627185
GOTERM_BP_DIRECT	GO:0001503~ossification	13	1.9374068554396422	2.4162920902537925E-5	IGSF10, CHRDL1, CTGF, MGP, LRRC17, SPARC, TMEM119, ECM1, COL5A2, DDR2, EXT2, BMP8B, CDH11	598	80	16792	4.5630434782608695	0.056296625712553894	0.0057775836344472475	0.042415463863754166
GOTERM_BP_DIRECT	GO:0035987~endodermal cell differentiation	8	1.1922503725782414	3.308456439889592E-5	COL4A2, COL12A1, ITGB5, COL6A1, MMP14, COL8A1, MMP2, FN1	598	27	16792	8.320079276601016	0.07627243867656386	0.00718660630296597	0.058072180679402674
GOTERM_BP_DIRECT	GO:0022617~extracellular matrix disassembly	12	1.7883755588673622	7.35008096927878E-5	SH3PXD2B, CTSK, CD44, GSN, ELN, FBN1, MMP16, DCN, MMP14, TIMP2, MMP2, FN1	598	76	16792	4.433726456609752	0.1616012190208863	0.014581102551227021	0.12897024960799586
GOTERM_BP_DIRECT	GO:0070208~protein heterotrimerization	6	0.8941877794336811	8.562339010368806E-5	GNB1, C1QTNF2, COL1A2, COL6A2, COL6A1, COL1A1	598	14	16792	12.03440038222647	0.1856244699833095	0.015670813237416037	0.15022639917359193
GOTERM_BP_DIRECT	GO:0007275~multicellular organism development	37	5.514157973174367	1.1409478299208908E-4	TSHZ3, PRR15, GPR161, DZIP1, LEPR, LTBP4, ANO1, PRRX2, PCOLCE, IGSF10, OLFML3, SHISA2, LEFTY2, SPRED2, PDGFD, MN1, WNT10B, FOXL1, LMX1B, BST1, ENC1, EDA2R, COLEC11, FRZB, NOTCH2, SERPINF1, ID2, MEOX2, EBF3, MEOX1, EBF2, GTF2IRD1, SFRP4, EBF1, VCAN, SSC5D, CHRD	598	521	16792	1.9941840684559538	0.23937506365497652	0.01935417704760478	0.20013234332744156
GOTERM_BP_DIRECT	GO:0007224~smoothened signaling pathway	11	1.639344262295082	1.5363622446587876E-4	BMP4, WNT10B, EVC, SEPT2, TMEM231, TTC26, DZIP1, IFT52, GLI2, BOC, GLI1	598	69	16792	4.476564393388591	0.30819279693562696	0.024263977625983313	0.26940335022016537
GOTERM_BP_DIRECT	GO:0007156~homophilic cell adhesion via plasma membrane adhesion molecules	17	2.533532041728763	1.6381566997334022E-4	PCDHB7, PCDHGA11, PLXNB3, PCDHGC5, PCDHGC4, PCDHGC3, PCDHB12, PCDHB10, DCHS1, PCDHGA1, CDH6, AMIGO2, FAT4, ROBO1, TRO, CDH19, CDH11	598	158	16792	3.021294610727742	0.3248781973130831	0.02425489027725769	0.28722895712515184
GOTERM_BP_DIRECT	GO:0007411~axon guidance	17	2.533532041728763	1.7629032660052674E-4	MATN2, FLRT2, PTPRA, GLI2, EPHB3, SLIT2, EPHB2, SLIT3, ROBO1, FYN, SPTBN2, CNTN4, UNC5C, APBB2, SPON2, BOC, MYH10	598	159	16792	3.0022927578300833	0.3447781971899214	0.0245628000259136	0.30906969665968065
GOTERM_BP_DIRECT	GO:0035025~positive regulation of Rho protein signal transduction	7	1.0432190760059614	2.467556317629061E-4	F2RL2, ROBO1, COL3A1, F2RL1, LPAR4, LPAR1, F2R	598	26	16792	7.560072034988422	0.4466657458093747	0.0323428033482267	0.43235628625333256
GOTERM_BP_DIRECT	GO:0016525~negative regulation of angiogenesis	10	1.4903129657228018	3.222161911320397E-4	COL4A3, COL4A2, SERPINF1, TNMD, SULF1, AMOT, PTN, DCN, SPARC, THBS4	598	62	16792	4.529075412665875	0.5382810642409899	0.03985755783608902	0.5642231668236852
GOTERM_BP_DIRECT	GO:0045666~positive regulation of neuron differentiation	11	1.639344262295082	4.271703496842854E-4	RNF112, BMP4, NBL1, DUOXA1, GDF6, HEYL, GDPD5, GLI2, TIMP2, CYB5D2, BMP6	598	78	16792	3.960037732612984	0.6410504206332197	0.049938602368557516	0.7473561248438565
GOTERM_BP_DIRECT	GO:0030203~glycosaminoglycan metabolic process	7	1.0432190760059614	4.649806806892115E-4	BGN, GPC6, VCAN, AGRN, DCN, SDC2, SDC3	598	29	16792	6.777995617575827	0.6721775030483623	0.05172308368790213	0.8132528431044284
GOTERM_BP_DIRECT	GO:0046426~negative regulation of JAK-STAT cascade	8	1.1922503725782414	4.6519257645626555E-4	ASPN, FLRT2, PODN, BGN, PODNL1, LRRC4B, DCN, LRRC4C	598	40	16792	5.616053511705686	0.672344113353754	0.049453112070349525	0.8136220236558134
GOTERM_BP_DIRECT	GO:0043206~extracellular fibril organization	5	0.7451564828614009	6.233012703452368E-4	LTBP2, COL3A1, MFAP4, MFAP5, COL5A1	598	12	16792	11.700111482720178	0.775783338733923	0.06293834058884251	1.0887298125875744
GOTERM_BP_DIRECT	GO:0035385~Roundabout signaling pathway	5	0.7451564828614009	6.233012703452368E-4	FMOD, OGN, ROBO1, SLIT2, SLIT3	598	12	16792	11.700111482720178	0.775783338733923	0.06293834058884251	1.0887298125875744
GOTERM_BP_DIRECT	GO:0030208~dermatan sulfate biosynthetic process	5	0.7451564828614009	6.233012703452368E-4	BGN, DSEL, CHST14, VCAN, DCN	598	12	16792	11.700111482720178	0.775783338733923	0.06293834058884251	1.0887298125875744
GOTERM_BP_DIRECT	GO:0001957~intramembranous ossification	4	0.5961251862891207	8.252044780760344E-4	CTSK, COL1A1, MN1, MMP2	598	6	16792	18.720178372352287	0.8618834329810912	0.07917541216486368	1.4389935821219613
GOTERM_BP_DIRECT	GO:0010952~positive regulation of peptidase activity	5	0.7451564828614009	8.751246127709831E-4	FBLN1, MMP14, PCOLCE, FN1, PCOLCE2	598	13	16792	10.800102907126318	0.8774783589979228	0.08054916361187925	1.5254150120042165
GOTERM_BP_DIRECT	GO:0050770~regulation of axonogenesis	6	0.8941877794336811	0.0011036160825124777	FMOD, OGN, LRRC4C, EPHB3, KIF13B, SLIT3	598	23	16792	7.32528718918133	0.9292025846549962	0.09682917516628853	1.9200667303743812
GOTERM_BP_DIRECT	GO:0045669~positive regulation of osteoblast differentiation	9	1.3412816691505216	0.0012211309686845364	PRKD1, BMP4, CTHRC1, WNT10B, TP63, TMEM119, DDR2, ACVR1, BMP6	598	60	16792	4.212040133779264	0.9466062414855233	0.10283976038201392	2.1224577966594826
GOTERM_BP_DIRECT	GO:0055114~oxidation-reduction process	37	5.514157973174367	0.0012586268026452663	PXDN, ALDH18A1, PTGS1, DUOX2, DUOX1, PDIA5, EGLN1, SESN3, ALDH1A1, AKR1C3, ALDH1A2, KDM1A, AKR1C2, GPX3, HAAO, GPX8, LOXL3, SCD5, LOX, LOXL2, SARDH, LOXL1, AKR1C1, CYP19A1, HHIPL1, SH3PXD2B, PCYOX1L, CBR3, MOXD1, SOD3, SOD2, DIO2, CYP27A1, CYBRD1, SUMF1, HSD11B2, AOC3	598	592	16792	1.7550167224080269	0.9512030785701462	0.10224698512729435	2.1869524060559864
GOTERM_BP_DIRECT	GO:0010862~positive regulation of pathway-restricted SMAD protein phosphorylation	8	1.1922503725782414	0.0014376400142442774	BMP4, GDF6, LEFTY2, TGFB3, GDF10, BMP8B, ACVR1, BMP6	598	48	16792	4.680044593088072	0.9682524980527722	0.11215978556623718	2.494311579896069
GOTERM_BP_DIRECT	GO:0009611~response to wounding	9	1.3412816691505216	0.0016842909246712395	F2RL2, ACHE, GRIN2C, CTGF, MDK, GAP43, FN1, F2R, GLI1	598	63	16792	4.011466794075489	0.9824435667224685	0.12606082035715582	2.91631045051044
GOTERM_BP_DIRECT	GO:0051491~positive regulation of filopodium assembly	6	0.8941877794336811	0.001975717560023153	PALM, GPM6A, FSCN1, TGFB3, DPYSL3, AGRN	598	26	16792	6.480061744275791	0.9912827994551779	0.14185525057357118	3.4126970259715006
GOTERM_BP_DIRECT	GO:0010811~positive regulation of cell-substrate adhesion	7	1.0432190760059614	0.002061106734374216	SMOC2, FBLN2, CCDC80, PTN, ECM2, COL8A1, ABI3BP	598	38	16792	5.17268086604471	0.9928998154602829	0.14325382110948537	3.557686281055028
GOTERM_BP_DIRECT	GO:0060346~bone trabecula formation	4	0.5961251862891207	0.002190321914596307	WNT10B, COL1A1, MMP2, THBS3	598	8	16792	14.040133779264215	0.9947950884955653	0.14729186836501762	3.77670104603105
GOTERM_BP_DIRECT	GO:0007507~heart development	16	2.384500745156483	0.0023076260612091945	SH3PXD2B, IRX4, FOXL1, COL3A1, FBN1, TBX1, BICC1, SPARC, GLI2, SOD2, ROBO1, TRPS1, PTN, LOX, PCSK5, ACVR1	598	183	16792	2.4551053603084965	0.9960737950250237	0.15036088266732883	3.9751208091389656
GOTERM_BP_DIRECT	GO:0007219~Notch signaling pathway	12	1.7883755588673622	0.0026318412528718847	NOTCH3, NOTCH2, FAT4, HEYL, MAML2, TP63, CDK6, MAML3, MDK, ANXA4, CDH6, ZNF423	598	115	16792	2.930114875672532	0.9981991111029309	0.16519442523472494	4.521525168109209
GOTERM_BP_DIRECT	GO:0035988~chondrocyte proliferation	4	0.5961251862891207	0.003199083206556999	CTGF, MMP16, MMP14, DDR2	598	9	16792	12.480118914901524	0.999539730554199	0.19219619789015419	5.4704599178200475
GOTERM_BP_DIRECT	GO:0032836~glomerular basement membrane development	4	0.5961251862891207	0.003199083206556999	COL4A4, COL4A3, MYO1E, SULF1	598	9	16792	12.480118914901524	0.999539730554199	0.19219619789015419	5.4704599178200475
GOTERM_BP_DIRECT	GO:0048013~ephrin receptor signaling pathway	10	1.4903129657228018	0.003443156965154031	NGEF, TIAM1, FYN, PAK1, EPHB3, MMP2, DNM1, SDC2, EPHA3, EPHB2	598	86	16792	3.265147390526561	0.9997441547161288	0.20031618090607117	5.876026097771581
GOTERM_BP_DIRECT	GO:0007160~cell-matrix adhesion	10	1.4903129657228018	0.004668639910082364	CD44, CD34, TIAM1, CTGF, FREM1, COL3A1, ITGB5, SGCE, ECM2, THBS3	598	90	16792	3.120029728725381	0.9999866181837848	0.25569592565168264	7.887671725098566
GOTERM_BP_DIRECT	GO:0030336~negative regulation of cell migration	10	1.4903129657228018	0.006649307261960904	RECK, PODN, ROBO1, SULF1, PLXNB3, PTN, DPYSL3, CHRD, SLIT2, THY1	598	95	16792	2.9558176377398344	0.9999998872718555	0.33649074725036476	11.05347193292625
GOTERM_BP_DIRECT	GO:2000483~negative regulation of interleukin-8 secretion	3	0.44709388971684055	0.007218672191846971	ANXA1, SSC5D, ANXA4	598	4	16792	21.06020066889632	0.9999999714941696	0.35230082716168964	11.944351939254839
GOTERM_BP_DIRECT	GO:0051414~response to cortisol	3	0.44709388971684055	0.007218672191846971	IGFBP7, SLIT2, SLIT3	598	4	16792	21.06020066889632	0.9999999714941696	0.35230082716168964	11.944351939254839
GOTERM_BP_DIRECT	GO:0071395~cellular response to jasmonic acid stimulus	3	0.44709388971684055	0.007218672191846971	AKR1C3, AKR1C2, AKR1C1	598	4	16792	21.06020066889632	0.9999999714941696	0.35230082716168964	11.944351939254839
GOTERM_BP_DIRECT	GO:0030501~positive regulation of bone mineralization	6	0.8941877794336811	0.0074997169400647335	BMP4, WNT10B, TGFB3, TMEM119, ACVR1, BMP6	598	35	16792	4.8137601528905885	0.9999999855431715	0.3561536039853892	12.380991657118212
GOTERM_BP_DIRECT	GO:0071560~cellular response to transforming growth factor beta stimulus	7	1.0432190760059614	0.007516483773092257	COL4A2, PENK, FYN, FBN1, POSTN, PDGFD, COL1A1	598	49	16792	4.011466794075489	0.9999999861171281	0.34999578304474543	12.40697647382345
GOTERM_BP_DIRECT	GO:0042340~keratan sulfate catabolic process	4	0.5961251862891207	0.007737098720356666	FMOD, OGN, OMD, LUM	598	12	16792	9.360089186176143	0.9999999918537692	0.3515407132676466	12.748203789010827
GOTERM_BP_DIRECT	GO:0048846~axon extension involved in axon guidance	4	0.5961251862891207	0.007737098720356666	FMOD, OGN, SLIT2, SLIT3	598	12	16792	9.360089186176143	0.9999999918537692	0.3515407132676466	12.748203789010827
GOTERM_BP_DIRECT	GO:0008285~negative regulation of cell proliferation	25	3.7257824143070044	0.007849234153842827	BMP4, COL4A3, PODN, IGFBP7, IGFBP6, TGFB3, CDK6, FRZB, TIMP2, SOD2, SLIT3, PTHLH, RERG, SPRY2, NOTCH2, CD9, ALDH1A2, SERPINE2, SFRP4, MYO16, NRK, LDOC1, CUL1, DPT, F2R	598	396	16792	1.7727441640485118	0.9999999937876296	0.3491466846678877	12.921163870889451
GOTERM_BP_DIRECT	GO:0007409~axonogenesis	10	1.4903129657228018	0.008114041306840642	FMOD, OGN, LINGO1, OMD, ATL1, LUM, CNTN4, PAK1, ECM2, LLGL1	598	98	16792	2.8653334243396356	0.9999999967246466	0.352186220309363	13.328325613433522
GOTERM_BP_DIRECT	GO:0048754~branching morphogenesis of an epithelial tube	5	0.7451564828614009	0.008175804131469485	BMP4, PAK1, GLI2, MMP14, SLIT2	598	23	16792	6.104405990984441	0.9999999971789693	0.3481625621671377	13.423032245241806
GOTERM_BP_DIRECT	GO:0016477~cell migration	14	2.086438152011923	0.008565002811522157	CTHRC1, FMNL3, FUT8, FSCN1, EPHB3, MDK, SDC2, COL5A1, SDC3, EPHA3, CTGF, FYN, TIAM1, GPC6	598	172	16792	2.285603173368593	0.9999999988993226	0.3552415796434375	14.017585019890234
GOTERM_BP_DIRECT	GO:0001666~response to hypoxia	14	2.086438152011923	0.008565002811522157	PLAT, TGFB3, EGLN1, POSTN, MMP14, MMP2, ITPR1, SOD3, SOD2, PENK, HSD11B2, CYGB, PAK1, LOXL2	598	172	16792	2.285603173368593	0.9999999988993226	0.3552415796434375	14.017585019890234
GOTERM_BP_DIRECT	GO:0006469~negative regulation of protein kinase activity	10	1.4903129657228018	0.008653083100763289	SH3BP5, ASPN, FLRT2, PODN, BGN, PODNL1, LRRC4B, DCN, LRRC4C, THY1	598	99	16792	2.8363906624776187	0.9999999991105258	0.3522009936526157	14.151604027346465
GOTERM_BP_DIRECT	GO:0001568~blood vessel development	6	0.8941877794336811	0.010630266042820049	ALDH1A2, COL1A2, TBX1, COL1A1, ANTXR1, COL5A1	598	38	16792	4.433726456609752	0.9999999999925874	0.4072704532202056	17.10865775973357
GOTERM_BP_DIRECT	GO:0001822~kidney development	9	1.3412816691505216	0.011369038453182717	BMP4, TCF21, ALDH1A2, SERPINF1, SULF1, DCN, GLI2, PCSK5, BMP6	598	86	16792	2.938632651473905	0.999999999998764	0.42211611102215296	18.188698791037904
GOTERM_BP_DIRECT	GO:0070100~negative regulation of chemokine-mediated signaling pathway	3	0.44709388971684055	0.011748581553766351	ROBO1, SLIT2, SLIT3	598	5	16792	16.848160535117056	0.9999999999995078	0.42632048713025805	18.73839419547143
GOTERM_BP_DIRECT	GO:0002062~chondrocyte differentiation	6	0.8941877794336811	0.011845908599558646	BMP4, WNT10B, TGFBI, CYTL1, CREB3L2, GLI2	598	39	16792	4.3200411628505275	0.9999999999996113	0.422784729363609	18.878791607732957
GOTERM_BP_DIRECT	GO:0006027~glycosaminoglycan catabolic process	5	0.7451564828614009	0.01269326708776391	NAGLU, GPC6, AGRN, SDC2, SDC3	598	26	16792	5.400051453563159	0.9999999999999504	0.43897316513771834	20.091505166428203
GOTERM_BP_DIRECT	GO:0001958~endochondral ossification	5	0.7451564828614009	0.01269326708776391	BMP4, MMP16, COL1A1, MMP14, BMP6	598	26	16792	5.400051453563159	0.9999999999999504	0.43897316513771834	20.091505166428203
GOTERM_BP_DIRECT	GO:0010976~positive regulation of neuron projection development	9	1.3412816691505216	0.013807217906043633	PRKD1, KDM1A, SERPINF1, FYN, ENC1, PLXNB3, PTN, DPYSL3, EPHA3	598	89	16792	2.839577618278156	0.9999999999999967	0.46066318767660097	21.659760339435586
GOTERM_BP_DIRECT	GO:0043408~regulation of MAPK cascade	6	0.8941877794336811	0.014553202863341979	GDF6, LEFTY2, TGFB3, GDF10, BMP8B, BMP6	598	41	16792	4.109307447589526	0.9999999999999994	0.4722761177185313	22.69370499493022
GOTERM_BP_DIRECT	GO:0006024~glycosaminoglycan biosynthetic process	6	0.8941877794336811	0.016050355769635663	GPC6, AGRN, EXT2, SDC2, HS3ST3B1, SDC3	598	42	16792	4.011466794075489	1.0	0.4998636912250878	24.730070952970273
GOTERM_BP_DIRECT	GO:0007566~embryo implantation	6	0.8941877794336811	0.016050355769635663	RECK, FBLN1, TRO, IGFBP7, PCSK5, MMP2	598	42	16792	4.011466794075489	1.0	0.4998636912250878	24.730070952970273
GOTERM_BP_DIRECT	GO:0051482~positive regulation of cytosolic calcium ion concentration involved in phospholipase C-activating G-protein coupled signaling pathway	5	0.7451564828614009	0.016442461931833907	F2RL2, F2RL1, LPAR4, LPAR1, F2R	598	28	16792	5.014333492594362	1.0	0.5021653608430858	25.254977250582144
GOTERM_BP_DIRECT	GO:0021983~pituitary gland development	5	0.7451564828614009	0.016442461931833907	BMP4, KDM1A, ALDH1A2, GLI2, GLI1	598	28	16792	5.014333492594362	1.0	0.5021653608430858	25.254977250582144
GOTERM_BP_DIRECT	GO:0040007~growth	5	0.7451564828614009	0.016442461931833907	BMP4, GDF6, BMP8B, FOXP2, BMP6	598	28	16792	5.014333492594362	1.0	0.5021653608430858	25.254977250582144
GOTERM_BP_DIRECT	GO:0018146~keratan sulfate biosynthetic process	5	0.7451564828614009	0.016442461931833907	FMOD, OGN, OMD, CHST6, LUM	598	28	16792	5.014333492594362	1.0	0.5021653608430858	25.254977250582144
GOTERM_BP_DIRECT	GO:0007179~transforming growth factor beta receptor signaling pathway	9	1.3412816691505216	0.0166062111497754	FUT8, LTBP2, COL3A1, LEFTY2, TGFB3, COL1A2, ITGB5, GDF10, ACVR1	598	92	16792	2.7469826959429984	1.0	0.4995990487583343	25.47316226604125
GOTERM_BP_DIRECT	GO:0097094~craniofacial suture morphogenesis	3	0.44709388971684055	0.01721027009096356	FREM1, MMP16, MMP14	598	6	16792	14.040133779264215	1.0	0.5061801984229782	26.27284757973305
GOTERM_BP_DIRECT	GO:0022038~corpus callosum development	3	0.44709388971684055	0.01721027009096356	LPAR1, EPHB3, EPHB2	598	6	16792	14.040133779264215	1.0	0.5061801984229782	26.27284757973305
GOTERM_BP_DIRECT	GO:0003416~endochondral bone growth	3	0.44709388971684055	0.01721027009096356	EVC, BNC2, DDR2	598	6	16792	14.040133779264215	1.0	0.5061801984229782	26.27284757973305
GOTERM_BP_DIRECT	GO:0051216~cartilage development	7	1.0432190760059614	0.01801090285076886	EVC, CD44, LUM, SULF1, CREB3L2, BMP8B, BMP6	598	59	16792	3.331557167961	1.0	0.5163516083334942	27.320302543676046
GOTERM_BP_DIRECT	GO:0030324~lung development	8	1.1922503725782414	0.018269242086550064	ALDH1A2, CTGF, PTN, LOX, SPARC, GLI2, MMP14, GLI1	598	76	16792	2.9558176377398344	1.0	0.5155941912971498	27.655277907355856
GOTERM_BP_DIRECT	GO:0060325~face morphogenesis	5	0.7451564828614009	0.02081859846310026	CRISPLD1, TGFB3, TBX1, COL1A1, MMP2	598	30	16792	4.680044593088071	1.0	0.5567890815417741	30.88373909819112
GOTERM_BP_DIRECT	GO:0071773~cellular response to BMP stimulus	5	0.7451564828614009	0.02081859846310026	BMP4, HEYL, TNMD, ACVR1, BMP6	598	30	16792	4.680044593088071	1.0	0.5567890815417741	30.88373909819112
GOTERM_BP_DIRECT	GO:0001523~retinoid metabolic process	7	1.0432190760059614	0.020925125968982175	AKR1C3, ALDH1A1, GPC6, AGRN, AKR1C1, SDC2, SDC3	598	61	16792	3.222325785404901	1.0	0.5528828905051228	31.015640494202145
GOTERM_BP_DIRECT	GO:0048663~neuron fate commitment	4	0.5961251862891207	0.020963078605532925	NOTCH3, BMP4, ID2, ZNF521	598	17	16792	6.607121778477277	1.0	0.5478811005717088	31.062575727246113
GOTERM_BP_DIRECT	GO:0001702~gastrulation with mouth forming second	4	0.5961251862891207	0.020963078605532925	TENM4, AMOT, CHRD, ACVR1	598	17	16792	6.607121778477277	1.0	0.5478811005717088	31.062575727246113
GOTERM_BP_DIRECT	GO:0030168~platelet activation	10	1.4903129657228018	0.021455153738122103	F2RL2, CD9, FYN, GNB1, COL3A1, COL1A2, GNG2, COL1A1, ITPR1, F2R	598	115	16792	2.4417623963937762	1.0	0.5507360829935042	31.66839477124299
GOTERM_BP_DIRECT	GO:0060395~SMAD protein signal transduction	7	1.0432190760059614	0.022495345398121636	BMP4, GDF6, LEFTY2, TGFB3, GDF10, BMP8B, BMP6	598	62	16792	3.1703527888661123	1.0	0.5624937069945282	32.93254376596407
GOTERM_BP_DIRECT	GO:0048251~elastic fiber assembly	3	0.44709388971684055	0.02353198097733714	TNXB, LOX, MFAP4	598	7	16792	12.03440038222647	1.0	0.5735679156559604	34.170405422873074
GOTERM_BP_DIRECT	GO:0043931~ossification involved in bone maturation	3	0.44709388971684055	0.02353198097733714	FAT4, DCHS1, THBS3	598	7	16792	12.03440038222647	1.0	0.5735679156559604	34.170405422873074
GOTERM_BP_DIRECT	GO:0045606~positive regulation of epidermal cell differentiation	3	0.44709388971684055	0.02353198097733714	BMP4, SFRP4, PTCH2	598	7	16792	12.03440038222647	1.0	0.5735679156559604	34.170405422873074
GOTERM_BP_DIRECT	GO:0007413~axonal fasciculation	4	0.5961251862891207	0.024505408056675497	NCAM2, CNTN4, EPHB3, EPHB2	598	18	16792	6.240059457450762	1.0	0.5831132709086203	35.31314633369207
GOTERM_BP_DIRECT	GO:0045600~positive regulation of fat cell differentiation	6	0.8941877794336811	0.025068547274413648	SH3PXD2B, ZBTB7C, ID2, CMKLR1, LMO3, FRZB	598	47	16792	3.5847150074717145	1.0	0.5861819913459554	35.965667005093394
GOTERM_BP_DIRECT	GO:0003007~heart morphogenesis	5	0.7451564828614009	0.025845741084754716	FLRT2, ALDH1A2, FAT4, TBX1, COL5A1	598	32	16792	4.387541806020067	1.0	0.5922268330978768	36.85602777888647
GOTERM_BP_DIRECT	GO:0008360~regulation of cell shape	11	1.639344262295082	0.027893481505783267	PALM, FMNL3, FYN, ATP10A, PLXNB3, ANXA1, PTN, LPAR1, FGD5, FN1, MYH10	598	140	16792	2.20630673674152	1.0	0.6153729805950824	39.14636588823883
GOTERM_BP_DIRECT	GO:1990138~neuron projection extension	4	0.5961251862891207	0.028349407809657737	KDM1A, TIAM1, POSTN, EIF2AK4	598	19	16792	5.911635275479669	1.0	0.6162772063592716	39.64553019820885
GOTERM_BP_DIRECT	GO:0044598~doxorubicin metabolic process	3	0.44709388971684055	0.030645867332452826	AKR1C3, AKR1C2, AKR1C1	598	8	16792	10.53010033444816	1.0	0.6402852282115735	42.10161434959693
GOTERM_BP_DIRECT	GO:0021952~central nervous system projection neuron axonogenesis	3	0.44709388971684055	0.030645867332452826	EPHB3, DCLK1, EPHB2	598	8	16792	10.53010033444816	1.0	0.6402852282115735	42.10161434959693
GOTERM_BP_DIRECT	GO:0044597~daunorubicin metabolic process	3	0.44709388971684055	0.030645867332452826	AKR1C3, AKR1C2, AKR1C1	598	8	16792	10.53010033444816	1.0	0.6402852282115735	42.10161434959693
GOTERM_BP_DIRECT	GO:0042744~hydrogen peroxide catabolic process	4	0.5961251862891207	0.032493495709744594	PXDN, GPX3, DUOX2, DUOX1	598	20	16792	5.616053511705686	1.0	0.6571464915940262	44.0089230168425
GOTERM_BP_DIRECT	GO:0048565~digestive tract development	5	0.7451564828614009	0.03464346798165768	FAT4, TRPS1, COL3A1, TGFB3, DCHS1	598	35	16792	4.01146679407549	1.0	0.6760962376671839	46.15373111111902
GOTERM_BP_DIRECT	GO:0001701~in utero embryonic development	13	1.9374068554396422	0.03534193528604641	FUT8, LMX1B, MYO1E, TGFB3, PTPRR, GLI2, SOX8, KDM1A, TANC2, AMOT, ANGPT1, ACVR1, MYH10	598	187	16792	1.9521041618228319	1.0	0.6786786155644206	46.833679885690124
GOTERM_BP_DIRECT	GO:0001938~positive regulation of endothelial cell proliferation	7	1.0432190760059614	0.0357276289054813	PRKD1, BMP4, PLXNB3, ECM1, THBS4, SCG2, BMP6	598	69	16792	2.8487227957927392	1.0	0.6779418905772976	47.20566913610682
GOTERM_BP_DIRECT	GO:0050772~positive regulation of axonogenesis	4	0.5961251862891207	0.036934962575051064	TIAM1, ROBO1, PLXNB3, SLIT2	598	21	16792	5.348622392100652	1.0	0.6855765076810932	48.35430072945549
GOTERM_BP_DIRECT	GO:0098869~cellular oxidant detoxification	7	1.0432190760059614	0.03795213356186354	PXDN, GPX3, DUOX2, PTGS1, DUOX1, CYGB, GPX8	598	70	16792	2.808026755852843	1.0	0.6910097208761636	49.303682686109084
GOTERM_BP_DIRECT	GO:0043589~skin morphogenesis	3	0.44709388971684055	0.03848780565402943	COL1A2, TP63, COL1A1	598	9	16792	9.360089186176143	1.0	0.6916314873031604	49.79701509278323
GOTERM_BP_DIRECT	GO:0042448~progesterone metabolic process	3	0.44709388971684055	0.03848780565402943	AKR1C3, AKR1C2, AKR1C1	598	9	16792	9.360089186176143	1.0	0.6916314873031604	49.79701509278323
GOTERM_BP_DIRECT	GO:0032330~regulation of chondrocyte differentiation	3	0.44709388971684055	0.03848780565402943	PTHLH, CTGF, TRPS1	598	9	16792	9.360089186176143	1.0	0.6916314873031604	49.79701509278323
GOTERM_BP_DIRECT	GO:0003094~glomerular filtration	3	0.44709388971684055	0.03848780565402943	CD34, MYO1E, SULF1	598	9	16792	9.360089186176143	1.0	0.6916314873031604	49.79701509278323
GOTERM_BP_DIRECT	GO:0070493~thrombin receptor signaling pathway	3	0.44709388971684055	0.03848780565402943	F2RL2, F2RL1, F2R	598	9	16792	9.360089186176143	1.0	0.6916314873031604	49.79701509278323
GOTERM_BP_DIRECT	GO:0050665~hydrogen peroxide biosynthetic process	3	0.44709388971684055	0.03848780565402943	DUOX2, DUOX1, SOD2	598	9	16792	9.360089186176143	1.0	0.6916314873031604	49.79701509278323
GOTERM_BP_DIRECT	GO:0043065~positive regulation of apoptotic process	18	2.682563338301043	0.03985378584858648	BMP4, NGEF, WNT10B, PNMA2, DFFA, HIP1R, TGFB3, LPAR1, FRZB, SLIT2, ALDH1A2, TIAM1, SFRP4, BNIP3L, PTN, CLIP3, UNC5C, APBB2	598	300	16792	1.6848160535117058	1.0	0.7000153431414174	51.034615859906786
GOTERM_BP_DIRECT	GO:0090103~cochlea morphogenesis	4	0.5961251862891207	0.04167008428852198	CTHRC1, TBX1, FRZB, GLI2	598	22	16792	5.1055031924597145	1.0	0.7119765855880111	52.63569487256549
GOTERM_BP_DIRECT	GO:0048146~positive regulation of fibroblast proliferation	6	0.8941877794336811	0.04232280204069017	FBLN1, ESR1, CDK6, PDGFD, DDR2, FN1	598	54	16792	3.120029728725381	1.0	0.7133237306833613	53.198912358148064
GOTERM_BP_DIRECT	GO:0006979~response to oxidative stress	9	1.3412816691505216	0.04236757371458714	PXDN, GPX3, DUOX2, PTGS1, DUOX1, CYGB, GPX8, SCARA3, MMP14	598	110	16792	2.2974764366068716	1.0	0.7094159721709621	53.23731257834543
GOTERM_BP_DIRECT	GO:0032355~response to estradiol	8	1.1922503725782414	0.04322367492428947	ALDH1A2, PENK, CTGF, ANXA1, ESR1, PTN, POSTN, COL1A1	598	91	16792	2.4685949502003015	1.0	0.712506456869568	53.96589080972882
GOTERM_BP_DIRECT	GO:0019221~cytokine-mediated signaling pathway	10	1.4903129657228018	0.044212104374163425	ASPN, FLRT2, PODN, BGN, PODNL1, DUOX2, LRRC4B, DUOX1, DCN, LRRC4C	598	131	16792	2.1435318746968264	1.0	0.7165958035073345	54.79376878382537
GOTERM_BP_DIRECT	GO:0009887~organ morphogenesis	8	1.1922503725782414	0.04541570135436577	NOTCH2, FOXL1, COMP, TRPS1, ELN, DCN, CUL1, SLIT3	598	92	16792	2.4417623963937762	1.0	0.7222738494297765	55.782909108533985
GOTERM_BP_DIRECT	GO:0032967~positive regulation of collagen biosynthetic process	4	0.5961251862891207	0.04669422631280077	BMP4, CTGF, TGFB3, F2R	598	23	16792	4.8835247927875525	1.0	0.7283072273928229	56.8112521051938
GOTERM_BP_DIRECT	GO:0008593~regulation of Notch signaling pathway	3	0.44709388971684055	0.04699721754237908	POSTN, GALNT11, LLGL1	598	10	16792	8.424080267558528	1.0	0.7266512840460599	57.05162625102965
GOTERM_BP_DIRECT	GO:0040037~negative regulation of fibroblast growth factor receptor signaling pathway	3	0.44709388971684055	0.04699721754237908	SPRY2, SHISA2, SULF1	598	10	16792	8.424080267558528	1.0	0.7266512840460599	57.05162625102965
GOTERM_BP_DIRECT	GO:0003184~pulmonary valve morphogenesis	3	0.44709388971684055	0.04699721754237908	BMP4, NOTCH2, HEYL	598	10	16792	8.424080267558528	1.0	0.7266512840460599	57.05162625102965
GOTERM_BP_DIRECT	GO:0045668~negative regulation of osteoblast differentiation	5	0.7451564828614009	0.04876202400773374	UCMA, ID2, GDF10, CDK6, CHRD	598	39	16792	3.6000343023754393	1.0	0.7360465960098943	58.426827075594645
KEGG enrichment test for TGFb co-expression network
Category	Term	Count	%	PValue	Genes	List Total	Pop Hits	Pop Total	Fold Enrichment	Bonferroni	Benjamini	FDR
KEGG_PATHWAY	hsa04512:ECM-receptor interaction	22	3.278688524590164	5.692197580263929E-13	COL4A4, COL4A3, COL4A2, TNXB, COL4A1, COL3A1, ITGB5, COL5A2, COL5A1, COL4A5, CD44, COMP, COL6A2, COL1A2, COL6A1, COL1A1, SV2A, AGRN, COL24A1, THBS3, FN1, THBS4	234	87	6879	7.433834364868847	1.314878206315484E-10	1.314878206315484E-10	7.30260296677443E-10
KEGG_PATHWAY	hsa04974:Protein digestion and absorption	21	3.129657228017884	6.971413386355441E-12	COL4A4, COL4A3, COL4A2, COL4A1, COL3A1, ELN, ATP1B4, COL22A1, COL15A1, COL5A2, COL5A1, COL4A5, COL9A2, COL14A1, PRCP, COL1A2, COL6A2, COL12A1, COL6A1, COL1A1, COL24A1	234	88	6879	7.015297202797203	1.6103988143001402E-9	8.051993516389189E-10	8.943845664077799E-9
KEGG_PATHWAY	hsa04510:Focal adhesion	23	3.427719821162444	1.4951035553793896E-6	COL4A4, COL4A3, COL4A2, COL4A1, TNXB, COL3A1, ITGB5, MAPK10, COL5A2, COL5A1, COL4A5, FYN, COMP, COL1A2, COL6A2, COL6A1, COL1A1, PDGFD, PAK1, COL24A1, THBS3, FN1, THBS4	234	206	6879	3.282237988548668	3.453095464100997E-4	1.1511643342143607E-4	0.001918095844433143
KEGG_PATHWAY	hsa04151:PI3K-Akt signaling pathway	28	4.172876304023846	3.639145775924534E-5	COL3A1, LPAR4, ITGB5, LPAR1, COMP, COL6A2, CREB3L2, COL6A1, ANGPT1, GNG2, PDGFD, THBS3, THBS4, FN1, COL4A4, COL4A3, COL4A2, COL4A1, TNXB, CDK6, COL5A2, COL5A1, COL4A5, GNB1, COL1A2, COL1A1, COL24A1, F2R	234	345	6879	2.385878855444073	0.00837134322453803	0.002099438017407751	0.04667763535082248
KEGG_PATHWAY	hsa04350:TGF-beta signaling pathway	12	1.7883755588673622	1.1130263835848913E-4	BMP4, NBL1, ID2, GDF6, LEFTY2, TGFB3, DCN, CHRD, BMP8B, CUL1, ACVR1, BMP6	234	84	6879	4.1996336996337	0.025384593245762255	0.0051292682299123316	0.14269949872854903
KEGG_PATHWAY	hsa05146:Amoebiasis	13	1.9374068554396422	2.2533041924272223E-4	COL4A4, COL4A3, COL4A2, COL4A1, COL3A1, TGFB3, COL1A2, COL1A1, COL24A1, COL5A2, COL5A1, COL4A5, FN1	234	106	6879	3.6053459119496853	0.050725425715864914	0.008638669088013029	0.28869813239607023
KEGG_PATHWAY	hsa05200:Pathways in cancer	26	3.8748137108792844	0.0016386278195096014	LPAR4, TGFB3, EGLN1, LPAR1, GLI2, MMP2, TCF7L1, GLI1, GNG2, TRAF5, FN1, COL4A4, BMP4, COL4A3, WNT10B, COL4A2, COL4A1, CDK6, FZD3, MAPK10, COL4A5, DAPK1, CBLB, GNB1, PTCH2, F2R	234	393	6879	1.944868532654792	0.3153403973680766	0.05268069815859877	2.0819896277211036
KEGG_PATHWAY	hsa04360:Axon guidance	12	1.7883755588673622	0.0037180400582054085	NGEF, FYN, ROBO1, PLXNB3, PAK1, UNC5C, LRRC4C, EPHB3, SLIT2, EPHA3, SLIT3, EPHB2	234	127	6879	2.77771047849788	0.5770358577189064	0.10197599929468859	4.666482954946649
KEGG_PATHWAY	hsa04390:Hippo signaling pathway	13	1.9374068554396422	0.005019497785856486	BMP4, WNT10B, GDF6, TGFB3, FZD3, GLI2, TCF7L1, LLGL1, ID2, CTGF, AMOT, BMP8B, BMP6	234	151	6879	2.530905077262693	0.6872727353469122	0.12116507979632773	6.251900357677442
KEGG_PATHWAY	hsa05217:Basal cell carcinoma	7	1.0432190760059614	0.009394400779610852	BMP4, WNT10B, FZD3, PTCH2, GLI2, TCF7L1, GLI1	234	54	6879	3.8107787274453946	0.8869996428358299	0.19590385205189265	11.404866364137733
KEGG_PATHWAY	hsa04611:Platelet activation	11	1.639344262295082	0.01250580725441393	PLA2G4A, FYN, COL3A1, PTGS1, COL1A2, COL1A1, COL24A1, COL5A2, ITPR1, COL5A1, F2R	234	130	6879	2.487475345167653	0.9453637201216287	0.23223986800489171	14.909295216864892
KEGG_PATHWAY	hsa05205:Proteoglycans in cancer	14	2.086438152011923	0.01795011989671843	CBLB, WNT10B, CD44, TIAM1, LUM, ESR1, ITGB5, FZD3, PAK1, DCN, MMP2, SDC2, ITPR1, FN1	234	200	6879	2.0578205128205127	0.9847647583626347	0.29438016733516226	20.735461588289972
KEGG_PATHWAY	hsa05222:Small cell lung cancer	8	1.1922503725782414	0.024604477334499386	COL4A4, COL4A3, COL4A2, COL4A1, CDK6, TRAF5, COL4A5, FN1	234	85	6879	2.766817496229261	0.9968322198337791	0.3576815641480513	27.356506122872414
KEGG_PATHWAY	hsa00140:Steroid hormone biosynthesis	6	0.8941877794336811	0.04572831997530171	AKR1C3, AKR1C2, STS, HSD11B2, AKR1C1, CYP19A1	234	58	6879	3.0411140583554377	0.9999798516175579	0.538056793403416	45.14622783526862
