# Supplementary material for: Protective effect of UDCA against IL-11- induced cardiac fibrosis is mediated by TGR5 signalling
Source: Front Cardiovasc Med. 2024 Dec 3;11:1430772. doi: 10.3389/fcvm.2024.1430772 (PMC11650366; doi:10.3389/fcvm.2024.1430772)
Supplement: Supplementary file 2 [file Table2.xlsx]

## Sheet: Fig 1
Fig. 1A
Fig. 1B
		"Ctrl"	"0"	"0.1"	"1"	"10"
	[UDCA] (uM):	0	0	0.1	1	10
	IL-11:	N	Y	Y	Y	Y
		43.59	61.2903	17.9775	63.3333	26.3889
		13.7407	60.7143	58	54.7619	27.3973
		30.716	64.7059	78	50	50
		43.0019	63.4289		20.1023	32.0564
		44.5133	58.8326		33.1472	33.3135
		58.9655	49.5036		33.1625	45.8988
		62.7746	44.5133		43.7846
		32.5447	67.6705		38.7328
		41.3503	65.8963		10.4415
		42.9038	52.2899		46.5196
		26.3771	47.1527		25.914
		10.671	65.235		32.2969
			40.2087		32.5961
			60.7868		48.2447
			51.5872		31.9085
			69.4815
Fig. 1C
Fig. 1D
		"Ctrl"	"0"	"0.1"	"1"	"10"
	[UDCA] (uM):	0	0	0.1	1	10
	IL-11:	N	Y	Y	Y	Y
		26.4141	135.242	32.9975	36.3619	31.1216
		30.7404	115.849	40.6329	35.0951	33.3444
		17.5085	106.445	43.4245	36.4338	41.4419
		19.4418	48.6368	39.3348	30.8218	47.6059
		12.3883	46.0651	39.4383	35.7797	28.38
		49.301	33.9361	7.06964	41.9846	30.2393
		48.5805	129.5	32.96	30.5759	66.35
		36.1142	147.549	51.94	50.24	50.9
		34.4213	41.9416	62.58	59.38	79.77
		32.49	39.7494	37.21	57.82	72.8
		24.17	32.9134	34.68	96.62	52.26
		21.55	40.56	92.02	87.46	82.19
		34.41	47.74	67.18	67.95	58.09
		45.33	38.75	96.21	42.27	58.19
		52.7	39.07	53.63	74.4	50.62
		44.13	38.79	89.45	58.46	40.44
		42.93	48.17	61.46	46.73	53.45
		62.7	103.7	45.71	50.37
		49.16	114.26		71.11
		40.88	88.22
		36.31	126.66
		38.39	136.22
Fig. 1E		"Ctrl"	"IL-11 Only"	"IL-11 pretreatment, 1uM UDCA"
	[UDCA] (uM):	0	0	1
	IL-11:	N	Y	Y
		34.19	64.14	76.75
		28.24	75.22	65.32
		2589	59.96	84.12
		38.42	67.37	55.97
		41.01	62.14	46.34
		63.6	51.87	63.1
Fig. 1F
Image shown in figure:
		"Ctrl"	"0"	"0.1"	"1"	"10"
	[UDCA] (uM):	0	0	0.1	1	10
	IL-11:	N	Y	Y	Y	Y
		1.15213	1.61151	1.17329	0.870139	0.788037
		1.09158	1.0234	0.906369	0.949414	0.560636
		1.08692	1.17242	1.09637	1.07493	0.794907
		0.902157	1.18214	1.20263	0.758807	1.15133
		0.782048	1.44379	1.22381	0.949256
		0.920379	1.39359	1.5375	0.928085
		0.578392	0.992575	1.10673	1.06719
		0.762236	1.20414	1.15724	0.9683
		0.73365	1.43654		1.19599
		0.642928	1.33369		0.946195
		0.835934	1.19239
		0.725295	1.19821
		1.04834	0.999681
Fig. 1G
Image shown in figure:
		"Ctrl"	"0"	"0.1"	"1"	"10"
	[UDCA] (uM):	0	0	0.1	1	10
	IL-11:	N	Y	Y	Y	Y
		1.29453	1.49089	1.04601	0.790393	0.830008
		0.296348	1.40458	0.901139	0.878673	0.174274
		0.312122	0.814782	1.32328	0.859189	0.771049
		0.544998	1.36768	1.04917	0.956961
		0.673446	2.22992	1.40666	0.677045
		1.51794	0.999115	1.62407	0.843734
		0.900276	1.50087	0.704867	0.614548
		0.570572	1.86447	1.78028
		0.853041	1.25674
		0.225256
		1.78502
		1.10217
Fig. 1H
Image shown in figure:			Collagen I					GAPDH
		"Ctrl"	"0"	"0.1"	"1"	"10"
	[UDCA] (uM):	0	0	0.1	1	10
	IL-11:	N	Y	Y	Y	Y
		0.259164	0.888649	0.259164	1.10258	0.861787
		1.01336	1.96533	1.01336	0.325145	0.860558
		1.52338	1.19239	1.43721	0.9683	1.02109
		1.43721	1.45198	0.835934	0.788527	0.907892
				0.889133
Fig. 1J
		"Ctrl"	"IL-11"	"UDCA + IL-11"	"10uM UDCA"
	[UDCA] (uM):	0	0	10	10
	IL-11:	N	Y	Y	N
		11.32	12.949	15.77	7.932
		9.599	16.304	16.515	9.168
		13.951	11.874	16.579	9.613
		11.7	14.997	11.789	7.241
		11.092	14.997	11.246	10.624
		11.51	21.502	13.342	9.872
		13.251	18.383	10.953	11.114
		7.46	22.209	7.365	9.984
		12.489	16.194	7.458	10.241
		10.089	15.152	4.995	8.065
		8.767	13.179	6.798	7.97
		18.79	14.487	11.601	6.175
		20.074	15.817	8.16	8.422
		8.867		5.411	13.911
		13.429		8.465
		15.587		7.079
				6.703
				5.816
				7.528
Fig. 1K
Image shown in figure:
		"Ctrl"	"IL-11"	"UDCA + IL-11"	"10uM UDCA"
	[UDCA] (uM):	0	0	10	10
	IL-11:	N	Y	Y	N
		1	1.288	0.783	0.613
			1.38	0.820933	0.953887
			1.835	0.48376	0.899617
			1.52153	0.723	0.723
			1.37836	0.761468	0.761468
				0.548236	0.548236
Fig. 1M
		"Ctrl"	"IL-11"	"UDCA + IL-11"	"10uM UDCA"
	[UDCA] (uM):	0	0	10	10
	IL-11:	N	Y	Y	N
		5.37289	2.06487	1.26081	4.73899
		3.07952	1.81497	4.52	2.82056
		3.52207	0.450112	4.94542	5.80572
		2.44085	0.402577	4.72729	2.15575
		3.54305	2.83006	3.40592	4.51588
		4.89148	0.828607	5.2241	4.17428
		5.2531	0.240951	3.84036	3.57018
		3.53678	2.00538	3.58734	3.6286
		2.43709	1.12116	2.44611
			0.668078	2.71316
			0.714849	4.80367
			1.27998	3.82006
			1.2626
			1.89256
Fig. 1N
		"Ctrl"	"IL-11"	"UDCA + IL-11"	"10uM UDCA"
	[UDCA] (uM):	0	0	10	10
	IL-11:	N	Y	Y	N
		196.294	236.498	211.2	165.671
		197.497	232.561	122.777	137.092
		200.837	227.804	150.222	151.744
		238.348	233.916	145.292	174.291
		273.666	280.631	189.696	143.28
		201.477	242.828	146.721	193.564
		127.629	254.676	127.103	177.457
		230.28	256.392	124.767	164.563
		255.704	264.352	157.478	165.381
		223.381	215.319	180.501	178.986
		275.392	287.721	211.113	193.135
			200.965

## Sheet: Fig 2
Fig. 2A
Fig. 2B
		"Ctrl"	"0"	"0.1"	"1"	"10"
	[UDCA] (uM):	0	0	0.1	1	10
	IL-11:	N	Y	Y	Y	Y
		24.59	38.05	41.3793	35.11	21.18
		20.5092	56.766	28.7471	19.403	13.9515
		38.1423	36.1125	29.6923	16.9372	11.2576
		24.3902	31.1688		20.9012	21.0526
		26.6187	43.3962		20.9541	27.835
		24.0085	39.4444		28.9298	13.25
		39.4444	37.38		23.1071	8.50549
		18.1313	41.5584		8.20513
		11.7527	45.1919
		14.1987	48.2993
		15.0794	66.0771
		30.7265
		9.31973
Fig. 2C
Fig. 2D
		"Ctrl"	"0"	"0.1"	"1"	"10"
	[UDCA] (uM):	0	0	0.1	1	10
	IL-11:	N	Y	Y	Y	Y
		58.8583	35.6699	32.0592	25.1438	54.6942
		54.7975	30.7328	34.6039	33.5801	15.61
		36.4582	34.0347	51.6782	47.1273	24.99
		86.3455	38.5819	56.809	85.9544
		55.5636	73.9977	45.0239	57.1077
		41.5729	54.8616	32.3946	51.3434
		81.5168	70.7152	89.3171	81.0136
		52.2124	63.5307	81.9	99.9764
		68.1578	82.8387	125.586	85.6702
		40.1148	83.0042	98.4821	56.2244
		67.5749	132.516	89.5245	58.3225
		53.4125	76.1566	73.9769	53.9898
		73.9977		94.3978	61.86
		54.8616		55.6758	43.44
		70.7152		64.67
		63.5307
		82.8387
		83.0042
Fig. 2E
Image shown in figure:
		"Ctrl"	"0"	"1uM UDCA"	"10uM UDCA"
	[UDCA] (uM):	0	0	1	10
	IL-11:	N	Y	Y	Y
		1.01642	1.00554	0.925408	1.13594
		1.26639	1.00735	0.820298	0.698498
		0.513285	1.20593	1.01858	0.725231
		1.25609	1.23089	1.3703
		1.00359	1.4434	0.907935
Fig. 2F
Image shown in figure:			Collagen I					GAPDH
		"Ctrl"	"0"	"1uM UDCA"	"10uM UDCA"
	[UDCA] (uM):	0	0	1	10
	IL-11:	N	Y	Y	Y
		1.17189	1.1031	0.815239	0.52443
		1.17611	1.16623	1.37797	0.667148
		0.8283	0.714077	1.07625	0.84126
		0.821138	1.64522	1.34208	0.758254
		0.478513	1.23825	0.977761
			1.35317	1.29688
			1.41175
Fig. 2H
	Donor	DCM	DCM + 10uM UDCA
	2.713	18.79	13.056
	5.315	18.572	13.135
	3.992	20.31	13.225
	18.271	21.21	12.643
	14.137	17.902	18.992
	9.89	16.719	15.584
	15.764	10.683	15.374
	14.122	11.216	9.265
	12.951	10.889	10.585
	14.492	21.902	10.89
	13.157	20.773	13.756
	11.221	22.908	10.558
		22.077	7.804
		21.851	15.238
		21.644	10.168
			19.075
			19.291
Fig. 3J
	Donor	DCM	DCM + 10uM UDCA
	121.498	0.45756	21.4365
	58.911	21.9876	30.4522
	84.5351	15.1206	42.0098
	148.271	1.78487	36.4152
	86.785	1.78487	4.24954
			11.6814
			4.24954
			11.6814
			29.2772
			38.7837

## Sheet: Fig 3
Fig. 3A
	geneSymbol	PSPHP1	FOXF1	CADM3	FBXL21	VAT1L	CHMP1B2P	CXCR4	CCND2-AS1	CHI3L1	AL035446.1	RIPK3	CDH19	CYP2S1	SNCA	RNF125	DMRT2	DRAXIN	AC097478.1	SOST	WT1	GPRIN3	IBSP	RGCC	HTR1F	AC091182.2	MEOX1	DMRTA1	MARCH10	SLC44A5	AL365361.1	FOXP2	AC237221.1	HLA-DRB1	HUNK	IL1RN	TREML3P	NOVA2	POU4F3	ZPLD1	EPHB2	CFHR1	NSG1	ACTBL2	SDK2	PTPN22	SP140	PCDHA4	SPOCK3
	log10 FC	8.28587	7.69707	7.59436	6.80632	6.57927	6.44492	6.4279	6.33596	6.15158	6.01709	5.75765	5.55345	5.02319	4.79368	4.62471	4.53204	4.38946	4.26811	4.22903	4.17705	4.17487	4.16541	4.11165	4.04031	3.95192	3.93472	3.88207	3.75758	3.66898	3.59681	3.58691	3.56018	3.51671	3.47571	3.44705	3.3952	3.39248	3.39225	3.36001	3.35826	3.35355	3.35268	3.22346	3.05991	2.98151	2.92985	2.86889	2.84686
	PValue	3.08e-08	4.57e-07	1.08e-07	6.75e-06	1.44e-05	4.61e-05	1.31e-07	3.41e-06	1.08e-15	4.64e-05	0.00037351	4.75e-08	6.94e-06	8.08e-08	1.29e-05	0.0004931	0.00026204	0.00033974	0.116505	5.77e-05	0.00095009	1.32e-05	0.00079922	0.0149725	7.75e-06	0.0009785	3.57e-06	0.00014052	0.00584881	0.0027655	0.00039568	0.00066092	0.00221266	0.00049418	0.00424094	0.00064231	1.42e-06	0.0217016	2.71e-05	7.43e-06	0.0036484	3.5e-06	0.0005606	0.0343566	0.00376638	0.00198822	0.00245582	0.00781052
	-Log10 p-value	7.51145	6.34008	6.96658	5.1707	4.84164	4.3363	6.88273	5.46725	14.9666	4.33348	3.4277	7.32331	5.15864	7.09259	4.88941	3.30706	3.58163	3.46885	0.933657	4.23882	3.02224	4.87943	3.09733	1.82471	5.1107	3.00944	5.44733	3.85226	2.23293	2.55823	3.40266	3.17985	2.65509	3.30611	2.37254	3.19226	5.84771	1.66351	4.56703	5.12901	2.4379	5.45593	3.25135	1.46399	2.42408	2.70154	2.6098	2.10732
Fig. 3B
	geneSymbol	ANO3	NPY2R	AL450313.1	COX20P1	CTNND2	RUNDC3B	DCLK3	SLAIN1	SNTG2	HSPD1P6	NAALAD2	AP005018.2	AC068647.2	RERG	KCNH1	CSF3	RTN1	NRG3	ANKDD1B	SCGB3A2	PDZRN4	LYPD6	CXCL3	WNT16	GTF2IP14	C4A	AL391280.1	TEX41	C21orf33	NPY1R	CD24	APELA	XKR9	NLRP2	SNX15	NOG	AC240565.2	SFRP2	PRR7-AS1	ANKRD20A11P	GLP2R	AC118553.1	NEFL	AL445685.1	THSD7A	AC092667.1	GDF10	OSTN
	log10 FC	6.09706	5.53907	4.96138	4.24432	3.77876	3.56441	3.4773	3.39061	3.37655	3.20956	3.18286	3.11733	3.01883	3.00099	2.9749	2.95165	2.75104	2.74228	2.71933	2.68904	2.59654	2.5942	2.50922	2.31332	2.13593	2.07616	2.0471	2.03023	2.0134	1.99539	1.99087	1.96331	1.94811	1.94487	1.9405	1.93986	1.93791	1.88752	1.88488	1.86389	1.86154	1.84187	1.83791	1.83766	1.83728	1.79807	1.78564	1.77772
	PValue	1.34e-05	0.00020416	0.00074288	2.6e-05	0.00072355	0.023172	0.047482	0.00935537	0.00350923	0.0104905	0.0126583	0.0465789	0.16555	8.23e-06	0.0335801	0.00015335	0.0134453	0.0139018	0.00131695	0.0390459	0.0344075	0.0489911	0.00013209	0.224735	0.00561651	0.0736803	0.00762246	0.0069555	0.0312822	0.0935848	0.438404	0.0935393	0.038997	0.00461632	0.0037109	0.198953	0.0428445	0.0866644	0.0165746	0.0673258	0.00400648	0.0883927	0.0233221	0.0306531	0.054064	0.0774754	0.0398459	0.207509
	-Log10 p-value	4.8729	3.69003	3.12908	4.58503	3.14053	1.63504	1.32347	2.02894	2.45479	1.9792	1.89763	1.33181	0.781071	5.0846	1.47392	3.81432	1.87143	1.85693	2.88043	1.40842	1.46335	1.30988	3.87913	0.64833	2.25053	1.13265	2.1179	2.15767	1.5047	1.02879	0.358125	1.02901	1.40897	2.3357	2.43052	0.701251	1.36811	1.06216	1.78056	1.17182	2.39724	1.05358	1.63223	1.51353	1.26709	1.11084	1.39962	0.682964
Fig. 3C
	Gene symbol	MEOX1	NLRP2	IBSP	DGAT2	CHI3L2	SDK2	CDH19	PAK3	NAALAD2	NEBL	BRINP1	SP140	EPB41L3	RNF125	HTR2A	RGCC	FOXF1	COMP	RARRES2	RASSF4	RASD1	CLEC2B	ADTRP	PCDH12	B4GALT6	PLEKHG1	CRISPLD1	LHX4	CXCR4	BMP2	FOXP2	RIPK3	CHI3L1	ANO3	EHF	CIDEB	IL1RN	ENPP2	SLC44A5	SLAIN1	FGF7	TNFRSF11A	HUNK	IGSF3	KCNH1	CNIH3	SNCA	CDHR1
	log10 FC (UDCA vs IL-11)	-2.40727	1.94487	-2.93939	-1.52077	-3.3229	-1.4602	-4.29704	-2.02325	3.18286	-2.58192	-1.77882	-2.26829	-0.78386	-3.03479	-1.76619	-1.90292	-4.89155	-2.04957	-1.58903	0.3882	-0.83494	-1.61374	-1.87312	-2.1679	-1.23446	-2.55626	-1.34444	-1.96648	-3.50271	-1.54237	-2.95318	-2.97199	-4.61367	6.09706	-2.62502	1.39665	-6.1251	1.53741	-2.85982	3.39061	-2.29313	-1.23512	-4.31045	-1.80685	2.9749	-1.60374	-3.50955	-1.69654
	log10 FC (IL-11 vs control)	3.93472	-1.75507	4.16541	2.22236	2.78721	3.05991	5.55345	2.27602	-3.53125	1.91606	2.3298	2.92985	0.82726	4.62471	2.46914	4.11165	7.69707	0.99531	1.69311	-0.41266	0.90251	1.37894	1.10479	2.79568	1.45254	2.33325	1.55747	1.58938	6.4279	1.56475	3.58691	5.75765	6.15158	-5.18883	2.63515	-1.25174	3.44705	-1.57927	3.66898	-3.02579	2.39962	1.45296	3.47571	1.29948	-3.07631	1.47075	4.79368	2.2487
Fig. 3D
	Gene ontology	-Log10(P-value)
	cell migration	7.94178
	epithelial to mesenchymal transition	4.77096
	response to hypoxia	4.29888
	ureteric bud development	4.29317
	angiogenesis	3.76779
	cell proliferation	3.74695
	MAP kinase	3.6159
	osmotic stress	3.46063
	transforming growth factor beta receptor signaling	3.33508
	protein autophosphorylation	3.30258
	face morphogenesis	3.21825
Fig. 3E
	Gene ontology	-Log10(P-value)
	extracellular matrix organization	22.5058
	cell adhesion	14.6653
	collagen catabolic process	13.4612
	skeletal system development	10.8502
	collagen fibril organization	9.3545
	cellular response to amino acids	5.32589
	angiogenesis	5.31666
	osteoblast differentiation	4.73373
	collagen-activated tyrosine kinase receptor signaling	4.64952
	ossification	4.61685
	endodermal cell differentiation	4.48038
Fig. 3F
		Normalised enrichment score
	IL-11/ Control	1.6
	UDCA/IL-11	-1.7
Fig. 3G
		Normalised enrichment score
	IL-11/ Control	1.45
	UDCA/IL-11	-1.5
Fig. 3H
		TPM
	FFAR4	0	0	0	0	0	0	0	0	0	0	0	0	0	0	0	0	0	0	0	0	0	0	0	0	0	0	0.01545	0	0.01842	0	0	0	0	0	0	0	0.01496	0	0	0	0	0	0	0	0	0	0	0
	GPBAR1	0.2112	0.03575	0.1326	0.239	0.217	0.1192	0.08424	0.1043	0.1465	0.1289	0.1658	0.09251	0.2555	0.122	0.3306	0.1257	0.1816	0.1913	0.1872	0.1645	0.1468	0.09018	0.197	0.2241	0.2576	0.2325	0.06258	0.2263	0.2237	0.09328	0.2014	0.1669	0.06902	0.2017	0.1441	0.2608	0.2828	0.3095	0.2594	0.1303	0.2246	0.1011	0.1066	0.09843	0.2413	0.157	0.1905	0.2271
	NR1H4	0	0	0	0	0	0	0	0	0	0	0	0	0	0	0	0	0	0	0	0	0	0	0	0	0	0	0	0	0	0	0	0	0	0	0	0	0	0	0	0	0.01418	0	0	0	0	0	0	0
Fig. 3I
		TPM
	Control	0.2112	0.03575	0.1326	0.239	0.217	0.1192	0.08424	0.1043	0.1465	0.1289	0.1658	0.09251	0.2555	0.122	0.3306	0.1257	0.1816	0.1913	0.1872	0.1645	0.1468	0.09018	0.197	0.2241	0.2576	0.2325	0.06258	0.2263	0.2237	0.09328	0.2014	0.1669	0.06902	0.2017	0.1441	0.2608	0.2828	0.3095	0.2594	0.1303	0.2246	0.1011	0.1066	0.09843	0.2413	0.157	0.1905	0.2271
	+TGFβ	0.1768	0.1509	0.2367	0.07818	0.1105	0.107	0.211	0.1631	0.1659	0.1519	0.3048	0.142	0.1933	0.09237	0.2559	0.09676	0.278	0.3264	0.4595	0.2611	0.3078	0.2182	0.2879	0.3227	0.2079	0.3174	0.355	0.3421	0.4091	0.2307	0.2172	0.5176	0.3469	0.5082	0.2633	0.189	0.5152	0.2579	0.303	0.3391	0.2097	0.2053	0.3405	0.1664	0.2367	0.2279	0.368	0.386
[truncated: 5,000 more columns]

## Sheet: Fig 4
Fig. 4A
Fig. 4B
	WT Control	KO Control	WT IL-11	KO IL-11	WT 1uM UDCA	KO 1uM UDCA	WT 10uM UDCA	KO 10uM UDCA
	18.54	43.2432	44.9102	63.4921	18.75	65.8824	22.3141	54.4973
	13.64	42.73	73.1343	70.5882	26.8657	61.0738	23.9669	52.6627
	45.3704	37.5	51.7241	58.8235	45.5696	52.8302	28.3019	47.3684
		17.3913
Fig. 4C
	WT Control	KO Control	WT IL-11	KO IL-11	WT 1uM INT-777	KO 1uM INT-777	WT 10uM INT-777	KO 10uM INT-777
	18.54	43.2432	44.9102	63.4921	27.7778	70.3297	13.5266	66.9355
	13.64	42.73	73.1343	70.5882	17.2414	71.7105	12.3348	55.6701
	45.3704	37.5	51.7241	58.8235	38.5542	64.2857	49.1228	64.8649
		17.3913					23.4234
Fig. 4D
	WT Control	KO Control	WT IL-11	KO IL-11	WT 1uM UDCA	KO 1uM UDCA	WT 10uM UDCA	KO 10uM UDCA
	19.92	33.87	94.49	104.72	171.43	69.4	50.58	43.43
	37.89	24.82	91.02	126.99	52.16	58.38	37.08	38.31
	63.78	42.64	162.13	100.47	35.87	28.11	17.51	51.82
		73.1	52.14	110.57	67.03	26.67	27.91	22.39
		32.03	46.11	80.19	114.08	45.44	48.19	23.52
			44.17			70.36
Fig. 4E
Image shown in figure:			WT						TGR5 KO
			a-SMA						a-SMA
			GAPDH						GAPDH
			Control	IL-11	UDCA	INT-777			Control	IL-11	UDCA	INT-777
			0.19465	1.1059	0.981283	0.95125			0.719359	1.30987	0.895926	0.820365
			0.411869	1.02347	0.914702	0.796424			0.597147	1.04718	1.17037	0.757736
			1.263705*	1.11064	0.904329	0.440708			0.94007	1.22106	1.29317	1.50445
			0.813518	1.09318	0.726184	0.646366			0.416626	1.32986	1.67525	0.776773
			0.942279	1.5833	0.782131	0.905037			0.392202	1.2461	1.71086	1.77151
			0.920718
Fig. 4F
	Control	IL-11	UDCA	INT-777	Control KO	IL-11 KO	UDCA KO	INT-777 KO
	1	1.9939	0.4999	0.024627	0.52464	1.11586	1.5885	0.072239
		0.888723	1.442	1.22012	0.534167	1.46837	0.843673	0.236081
		0.939698	0.85683	1.8973	1.58012	1.43805	1.09626	1.25811
			2.09601	1.31596	1.06351	1.6906	1.22737	2.04651
				1.28656	1.23653		1.80651	1.10669
Fig. 4G
Image shown in figure:			WT								TGR5 KO
			pERK & GAPDH								pERK & GAPDH
			ERK & GAPDH								ERK & GAPDH
			Control	IL-11	UDCA						Control KO	IL-11 KO	UDCA KO
			1	1.15218	1.04892						1	1.62532	2.07727
				1.15218	1.04892						1	1.89084	1.18365
				1.48509	1.12454						1	1.09209	1.32936
				1.40804	0.857699						1	1.0183	0.862827
				1.1041	1.12584						1	1.20715	1.10019
					0.557376
